# Supplementary material for: Phylogenetic relationships and subgeneric classification of European Ephedrus species (Hymenoptera, Braconidae, Aphidiinae)
Source: Zookeys. 2019 Oct 7;878:1–22. doi: 10.3897/zookeys.878.38408 (PMC6791897; doi:10.3897/zookeys.878.38408)
Supplement: XML Treatment for Ephedrus hyadaphidis [file zookeys.878.38408-treatment1.xml]

<!DOCTYPE tp:taxon-treatment
  PUBLIC "-//TaxonX//DTD Taxonomic Treatment Publishing DTD v0 20100105//EN" "tax-treatment-NSO.dtd">
<tp:taxon-treatment xmlns:tp="http://www.plazi.org/taxpub"><tp:treatment-meta><kwd-group><label>Taxon classification</label><kwd><named-content xmlns:xlink="http://www.w3.org/1999/xlink" content-type="kingdom">Animalia</named-content></kwd><kwd><named-content xmlns:xlink="http://www.w3.org/1999/xlink" content-type="order">Hymenoptera</named-content></kwd><kwd><named-content xmlns:xlink="http://www.w3.org/1999/xlink" content-type="family">Braconidae</named-content></kwd></kwd-group><mixed-citation publication-type="journal"><person-group><name><surname>Kocić</surname><given-names>Korana</given-names></name><name><surname>Petrović</surname><given-names>Andjeljko</given-names></name><name><surname>Čkrkić</surname><given-names>Jelisaveta</given-names></name><name><surname>Mitrović</surname><given-names>Milana</given-names></name><name><surname>Željko Tomanović</surname><given-names/></name></person-group><article-title>Phylogenetic relationships and subgeneric classification of European <italic><tp:taxon-name><tp:taxon-name-part taxon-name-part-type="genus" reg="Ephedrus">Ephedrus</tp:taxon-name-part></tp:taxon-name></italic> species (<tp:taxon-name><tp:taxon-name-part taxon-name-part-type="order">Hymenoptera</tp:taxon-name-part></tp:taxon-name>, <tp:taxon-name><tp:taxon-name-part taxon-name-part-type="family">Braconidae</tp:taxon-name-part></tp:taxon-name>, <tp:taxon-name><tp:taxon-name-part taxon-name-part-type="subfamily">Aphidiinae</tp:taxon-name-part></tp:taxon-name>)</article-title><source>Zookeys</source><day>07</day><month>10</month><year>2019</year><volume>878</volume><fpage>1</fpage><lpage>22</lpage><pub-id pub-id-type="doi">10.3897/zookeys.878.38408</pub-id></mixed-citation></tp:treatment-meta><tp:nomenclature><tp:taxon-name><object-id xmlns:xlink="http://www.w3.org/1999/xlink" content-type="arpha" xlink:type="simple">E17E6221-C77B-5037-BEB2-0B5616B55524</object-id>
              <tp:taxon-name-part taxon-name-part-type="genus" reg="Ephedrus">Ephedrus</tp:taxon-name-part>
              <tp:taxon-name-part taxon-name-part-type="species" reg="hyadaphidis">hyadaphidis</tp:taxon-name-part>
              <object-id xmlns:xlink="http://www.w3.org/1999/xlink" content-type="zoobank" xlink:type="simple">http://zoobank.org/92D3A33E-42A9-4177-98DC-40B13653F28D</object-id>
            </tp:taxon-name><tp:taxon-authority>Kocić &amp; Tomanović</tp:taxon-authority><tp:taxon-status xmlns:xlink="http://www.w3.org/1999/xlink" xlink:type="simple">sp. nov.</tp:taxon-status><xref ref-type="fig" rid="F3">Fig. 3</xref></tp:nomenclature><tp:treatment-sec sec-type="material" id="SECID0EE1AG"><title>Material.</title><p>Holotype ♀ from Montenegro: Durmitor-Sušica, 27.07.2012, reared from <italic><tp:taxon-name><tp:taxon-name-part taxon-name-part-type="genus" reg="Hyadaphis">Hyadaphis</tp:taxon-name-part> <tp:taxon-name-part taxon-name-part-type="species" reg="foeniculi">foeniculi</tp:taxon-name-part></tp:taxon-name></italic> on <italic><tp:taxon-name><tp:taxon-name-part taxon-name-part-type="genus" reg="Sanicula">Sanicula</tp:taxon-name-part> <tp:taxon-name-part taxon-name-part-type="species" reg="europaea">europaea</tp:taxon-name-part></tp:taxon-name></italic>. Paratypes: 2♂ (slide mounted) from Montenegro: Durmitor-Sušica, 27.07.2012, reared from <italic><tp:taxon-name><tp:taxon-name-part taxon-name-part-type="genus" reg="Hyadaphis">Hyadaphis</tp:taxon-name-part> <tp:taxon-name-part taxon-name-part-type="species" reg="foeniculi">foeniculi</tp:taxon-name-part></tp:taxon-name></italic> on <italic><tp:taxon-name><tp:taxon-name-part taxon-name-part-type="genus" reg="Sanicula">Sanicula</tp:taxon-name-part> <tp:taxon-name-part taxon-name-part-type="species" reg="europaea">europaea</tp:taxon-name-part></tp:taxon-name></italic>. 3♀6♂ from Montenegro: Crno jezero, 20.06.2004, from <italic><tp:taxon-name><tp:taxon-name-part taxon-name-part-type="genus" reg="Hyadaphis">Hyadaphis</tp:taxon-name-part> <tp:taxon-name-part taxon-name-part-type="species" reg="foeniculi">foeniculi</tp:taxon-name-part></tp:taxon-name></italic> on <italic><tp:taxon-name><tp:taxon-name-part taxon-name-part-type="genus" reg="Lonicera">Lonicera</tp:taxon-name-part> <tp:taxon-name-part taxon-name-part-type="species" reg="xylosteum">xylosteum</tp:taxon-name-part></tp:taxon-name></italic>. 5♂ from Montenegro: Durmitor-Sušica, 22.07.2004, reared from <italic><tp:taxon-name><tp:taxon-name-part taxon-name-part-type="genus" reg="Hyadaphis">Hyadaphis</tp:taxon-name-part> <tp:taxon-name-part taxon-name-part-type="species" reg="foeniculi">foeniculi</tp:taxon-name-part></tp:taxon-name></italic> on <italic><tp:taxon-name><tp:taxon-name-part taxon-name-part-type="genus" reg="Sanicula">Sanicula</tp:taxon-name-part> <tp:taxon-name-part taxon-name-part-type="species" reg="europaea">europaea</tp:taxon-name-part></tp:taxon-name></italic>. 5♀9♂ (2♀ mounted) from Croatia: Plitvička jezera-Milanovac, 20.06.2015, from <italic><tp:taxon-name><tp:taxon-name-part taxon-name-part-type="genus" reg="Hyadaphis">Hyadaphis</tp:taxon-name-part> <tp:taxon-name-part taxon-name-part-type="species" reg="foeniculi">foeniculi</tp:taxon-name-part></tp:taxon-name></italic> on <italic><tp:taxon-name><tp:taxon-name-part taxon-name-part-type="genus" reg="Anthriscus">Anthriscus</tp:taxon-name-part> <tp:taxon-name-part taxon-name-part-type="species" reg="sylvestris">sylvestris</tp:taxon-name-part></tp:taxon-name></italic>.</p></tp:treatment-sec><tp:treatment-sec sec-type="diagnosis" id="SECID0EY4AG"><title>Diagnosis.</title><p>The new species belongs to <italic><tp:taxon-name><tp:taxon-name-part taxon-name-part-type="genus" reg="Ephedrus">E.</tp:taxon-name-part> <tp:taxon-name-part taxon-name-part-type="species" reg="plagiator">plagiator</tp:taxon-name-part></tp:taxon-name></italic> species group, due to fore wing venation. It is differentiated from other <italic><tp:taxon-name><tp:taxon-name-part taxon-name-part-type="genus" reg="Ephedrus">Ephedrus</tp:taxon-name-part></tp:taxon-name></italic> species by possessing considerably short first flagellar segment; F1 is 2.40–2.65 as long as wide (the closest ratio is in <italic><tp:taxon-name><tp:taxon-name-part taxon-name-part-type="genus" reg="Ephedrus">E.</tp:taxon-name-part> <tp:taxon-name-part taxon-name-part-type="species" reg="nacheri">nacheri</tp:taxon-name-part></tp:taxon-name></italic>, 3.05–3.7). The new species is most closely related to <italic><tp:taxon-name><tp:taxon-name-part taxon-name-part-type="genus" reg="Ephedrus">E.</tp:taxon-name-part> <tp:taxon-name-part taxon-name-part-type="species" reg="plagiator">plagiator.</tp:taxon-name-part></tp:taxon-name></italic> Beside the shorter F1, it can be distinguished from <italic><tp:taxon-name><tp:taxon-name-part taxon-name-part-type="genus" reg="Ephedrus">E.</tp:taxon-name-part> <tp:taxon-name-part taxon-name-part-type="species" reg="plagiator">plagiator</tp:taxon-name-part></tp:taxon-name></italic> by a smaller number of longitudinal placodes on F2 (2–3 compared to 4–6) and wider pterostigma (4.15–4.35 compared to 4.4–4.75 in <italic><tp:taxon-name><tp:taxon-name-part taxon-name-part-type="genus" reg="Ephedrus">E.</tp:taxon-name-part> <tp:taxon-name-part taxon-name-part-type="species" reg="plagiator">plagiator</tp:taxon-name-part></tp:taxon-name></italic>). The new species is a specialised parasitoid of <italic><tp:taxon-name><tp:taxon-name-part taxon-name-part-type="genus" reg="Hyadaphis">Hyadaphis</tp:taxon-name-part> <tp:taxon-name-part taxon-name-part-type="species" reg="foeniculi">foeniculi</tp:taxon-name-part></tp:taxon-name></italic>, occurring in the Balkan Peninsula.</p></tp:treatment-sec><tp:treatment-sec sec-type="description" id="SECID0EHABG"><title>Description.</title><p><italic>Female.</italic><bold>Head</bold> (Fig. <xref ref-type="fig" rid="F3">3A</xref>). Eyes medium sized, oval, prominent and sparsely haired. Clypeus somewhat convex, bearing eight long setae. Frons with medium number of setae. Tentorial index 0.6–0.7. Tentorial pits deep. Malar space to longitudinal eye diameter ratio 0.4. Maxillary palps with four palpomeres, labial with two, all of them densely setose. Antennae 11–segmented, filiform, with semi-erect setae that are subequal to 2/3 of the flagellar segment diameter (Fig. <xref ref-type="fig" rid="F3">3B</xref>). First flagellar segment (F1) 2.41–2.67 times as long as wide, bearing 2–3 longitudinal placodes (Fig. <xref ref-type="fig" rid="F3">3C</xref>). F2 2.31–2.65 times as long as wide, with 2–3 longitudinal placodes. Number of longitudinal placodes on the remaining seven flagellar segments remains low (F3 2–4, F4 2–4, F5 3–5, F6 3–6, F7 4–6, F8 4–6, F9 4–6). F8 and F9 separated, but due to dense hairs may not seem that visible. <bold>Mesosoma</bold>. Mesoscutum with slightly crenulated notaulices distinct only in anterior part (Fig. <xref ref-type="fig" rid="F3">3D</xref>). Along mesoscutum two rows of sparse setae present. Propodeum areolated with regular carinae and pentagonal central areola (Fig. <xref ref-type="fig" rid="F3">3E</xref>). Upper and lower areolae with 2–4 setae. <bold>Forewing</bold> (Fig. <xref ref-type="fig" rid="F3">3H</xref>). Forewing length 1.6 mm, width 0.6 mm. Pterostigma 4.15–4.35 as long as wide. Pterostigma width to r vein ratio (ptw/r) 1.62–1.87. 3Rsa/r-m and 3Rsb/3Rsa vein ratios 1.62–1.70 and 1.97–2.14, respectively. Vein 2Rsa not visible in first third, therefore may appear shorter than it is. 3Rsa and 2Rsa vein ratio 1.1–1.2. <bold>Metasoma.</bold> Petiole slender, 2.05–2.15 as long as wide at spiracle level (Fig. <xref ref-type="fig" rid="F3">3F</xref>). Central carina is prominent, while dorso-lateral carinae are slightly distinct. Posterior lateral excavations visible. Ovipositor sheaths elongated, 3.3 times as long as wide, bearing sparse setae along the surface (Fig. <xref ref-type="fig" rid="F3">3G</xref>). <bold>Colour</bold>. Head and mesoscutum brown, the rest of the mesosoma and petiole yellowish brown. Mouthparts brown. Scape and pedicel brown, F1 with yellow ring at the base, remaining flagellar segments brown. Metasoma and ovipositor sheets brown. Legs yellowish. Body length 1.8 mm. <italic>Male.</italic> Eyes slightly more convex than in female. Head with sparse hairs. Tentorial index 0.45. Malar space to longitudinal eye diameter ratio 0.3. Antennae 11–segmented, with long setae along the surface, almost equal to flagellum diameter. F1 and F2 2.45 times as long as wide, both with 2–3 longitudinal placodes. F2 subequal to F1. Maxillary palps with four palpomeres, labial with two. Mesoscutum like in female. Propodeum with pentagonal central areola and regular carinae. Pterostigma slightly wider than in female, with the length to width ratio 3.8–3.9. Vein ratios Ptw/r, 3Rsa/r-m and 3Rsb/3Rsa are 1.8–1.9, 1.85–1.90 and 1.8–1.95, respectively. 3Rsa to 2Rsa vein ratio is 1.3–1.4. Petiole 2 times as long as wide at spiracle level. Petiole with visible central and lateral carinae. <bold>Colour.</bold> Same as in female.</p><fig id="F3" position="float" orientation="portrait"><object-id xmlns:xlink="http://www.w3.org/1999/xlink" content-type="doi" xlink:type="simple">10.3897/zookeys.878.38408.figure3</object-id><object-id xmlns:xlink="http://www.w3.org/1999/xlink" content-type="arpha" xlink:type="simple">FB2592FA-748F-5962-93D3-5C2831F4859F</object-id><label>Figure 3.</label><caption><p><italic><tp:taxon-name><tp:taxon-name-part taxon-name-part-type="genus" reg="Ephedrus">Ephedrus</tp:taxon-name-part> <tp:taxon-name-part taxon-name-part-type="species" reg="hyadaphidis">hyadaphidis</tp:taxon-name-part></tp:taxon-name></italic> Kocić &amp; Tomanović, sp. nov., female, scanning electron microscopy <bold>A</bold> Head, anterior view <bold>B</bold> Antennae, lateral view <bold>C</bold> First and second antennal segments, lateral view <bold>D</bold> Mesoscutum, dorsal view <bold>E</bold> Propodeum, dorsal view <bold>F</bold> Petiole, dorsal view <bold>G</bold> Ovipositor sheaths, lateral view <bold>H</bold> Forewing, with designated vein terminology. Abbreviations: ptl – pterostigma length, ptw – pterostigma width.</p></caption><graphic xmlns:xlink="http://www.w3.org/1999/xlink" xlink:href="zookeys-878-001-g003.jpg" position="float" orientation="portrait" xlink:type="simple" id="oo_344720.jpg"><uri content-type="original_file" xlink:type="simple">https://binary.pensoft.net/fig/344720</uri></graphic></fig></tp:treatment-sec><tp:treatment-sec sec-type="etymology" id="SECID0EFDBG"><title>Etymology.</title><p>Name of the species is derived from its aphid host, <italic><tp:taxon-name><tp:taxon-name-part taxon-name-part-type="genus" reg="Hyadaphis">Hyadaphis</tp:taxon-name-part> <tp:taxon-name-part taxon-name-part-type="species" reg="foeniculi">foeniculi</tp:taxon-name-part></tp:taxon-name></italic>.</p></tp:treatment-sec><tp:treatment-sec sec-type="distribution" id="SECID0EWDBG"><title>Distribution.</title><p>The current species distribution is Balkan Peninsula.</p></tp:treatment-sec><tp:treatment-sec sec-type="Depositories" id="SECID0E2DBG"><title>Depositories.</title><p>Holotype is slide mounted and deposited in the collection of the Institute of Zoology, Faculty of Biology, University of Belgrade. Paratypes collected in National Park Plitvice, Croatia are deposited in the Croatian Natural History Museum, Zagreb, Croatia. The remaining paratypes are deposited at the Institute of Zoology, Faculty of Biology, University of Belgrade.</p></tp:treatment-sec><tp:treatment-sec sec-type="Synonymies" id="SECID0EAEBG"><title>Synonymies.</title><p>The molecular phylogenetic analysis clustered <italic><tp:taxon-name><tp:taxon-name-part taxon-name-part-type="genus" reg="Ephedrus">E.</tp:taxon-name-part> <tp:taxon-name-part taxon-name-part-type="species" reg="dysaphidis">dysaphidis</tp:taxon-name-part></tp:taxon-name></italic> together with <italic><tp:taxon-name><tp:taxon-name-part taxon-name-part-type="genus" reg="Ephedrus">E.</tp:taxon-name-part> <tp:taxon-name-part taxon-name-part-type="species" reg="cerasicola">cerasicola</tp:taxon-name-part></tp:taxon-name></italic>, with the genetic distance ranging from 0.0% to 1.6%. We performed a detailed morphological examination of all available material of both species in order to test the obtained molecular results. <italic><tp:taxon-name><tp:taxon-name-part taxon-name-part-type="genus" reg="Ephedrus">Ephedrus</tp:taxon-name-part> <tp:taxon-name-part taxon-name-part-type="species" reg="dysaphidis">dysaphidis</tp:taxon-name-part></tp:taxon-name></italic> is a species from <italic><tp:taxon-name><tp:taxon-name-part taxon-name-part-type="genus" reg="Ephedrus"/><tp:taxon-name-part taxon-name-part-type="species" reg="plagiator">plagiator</tp:taxon-name-part></tp:taxon-name></italic> species group, described in the study by <xref ref-type="bibr" rid="B57">Tomić et al. (2005)</xref>. Authors differentiated it from other species in this group by number of longitudinal placodes on F1 (1–2, rarely 3) and F2 (2–3, rarely 4) and shorter petiole (1.94–2.20 times as long as wide). The colour of scapus, pedicel and the ring at the base of F1 is stated as brownish to yellow. It is a parasitoid of aphids from genus <italic><tp:taxon-name><tp:taxon-name-part taxon-name-part-type="genus" reg="Dysaphis">Dysaphis</tp:taxon-name-part></tp:taxon-name></italic> Börneron on <italic><tp:taxon-name><tp:taxon-name-part taxon-name-part-type="genus" reg="Malus">Malus</tp:taxon-name-part> <tp:taxon-name-part taxon-name-part-type="species" reg="domestica">domestica</tp:taxon-name-part></tp:taxon-name></italic> Borkh. While studying morphology of many additional populations of <italic><tp:taxon-name><tp:taxon-name-part taxon-name-part-type="genus" reg="Ephedrus">E.</tp:taxon-name-part> <tp:taxon-name-part taxon-name-part-type="species" reg="dysaphidis">dysaphidis</tp:taxon-name-part></tp:taxon-name></italic> and <italic><tp:taxon-name><tp:taxon-name-part taxon-name-part-type="genus" reg="Ephedrus">E.</tp:taxon-name-part> <tp:taxon-name-part taxon-name-part-type="species" reg="cerasicola">cerasicola</tp:taxon-name-part></tp:taxon-name></italic>, we found numerous overlapping characters. In the description of <italic><tp:taxon-name><tp:taxon-name-part taxon-name-part-type="genus" reg="Ephedrus">E.</tp:taxon-name-part> <tp:taxon-name-part taxon-name-part-type="species" reg="cerasicola">cerasicola</tp:taxon-name-part></tp:taxon-name></italic>, <xref ref-type="bibr" rid="B44">Starý (1962)</xref> states that F1 is more than three times as long as wide, while in the paper of <xref ref-type="bibr" rid="B57">Tomić et al. (2005)</xref> the length/width ratio of <italic><tp:taxon-name><tp:taxon-name-part taxon-name-part-type="genus" reg="Ephedrus">E.</tp:taxon-name-part> <tp:taxon-name-part taxon-name-part-type="species" reg="dysaphidis">dysaphidis</tp:taxon-name-part></tp:taxon-name></italic> is 3.8–4.6. Furthermore, F1/F2 length ratio is also overlapping in both species (in <italic><tp:taxon-name><tp:taxon-name-part taxon-name-part-type="genus" reg="Ephedrus">E.</tp:taxon-name-part> <tp:taxon-name-part taxon-name-part-type="species" reg="cerasicola">cerasicola</tp:taxon-name-part></tp:taxon-name></italic> F1 is longer by 1/3 than F2 and in <italic><tp:taxon-name><tp:taxon-name-part taxon-name-part-type="genus" reg="Ephedrus">E.</tp:taxon-name-part> <tp:taxon-name-part taxon-name-part-type="species" reg="dysaphidis">dysaphidis</tp:taxon-name-part></tp:taxon-name></italic> that ratio is 1.28). Propodeum in both species is with a pentagonal areola, having the same number of setae on upper and lower areolae. Additionally, pterostigma in <italic><tp:taxon-name><tp:taxon-name-part taxon-name-part-type="genus" reg="Ephedrus">E.</tp:taxon-name-part> <tp:taxon-name-part taxon-name-part-type="species" reg="cerasicola">cerasicola</tp:taxon-name-part></tp:taxon-name></italic> is more than four times as long as wide; in <italic><tp:taxon-name><tp:taxon-name-part taxon-name-part-type="genus" reg="Ephedrus">E.</tp:taxon-name-part> <tp:taxon-name-part taxon-name-part-type="species" reg="dysaphidis">dysaphidis</tp:taxon-name-part></tp:taxon-name></italic> this ratio varies between 4.1–4.7. Finally, petiole in <italic><tp:taxon-name><tp:taxon-name-part taxon-name-part-type="genus" reg="Ephedrus">E.</tp:taxon-name-part> <tp:taxon-name-part taxon-name-part-type="species" reg="cerasicola">cerasicola</tp:taxon-name-part></tp:taxon-name></italic> is less than twice as long as wide, while in <italic><tp:taxon-name><tp:taxon-name-part taxon-name-part-type="genus" reg="Ephedrus">E.</tp:taxon-name-part> <tp:taxon-name-part taxon-name-part-type="species" reg="dysaphidis">dysaphidis</tp:taxon-name-part></tp:taxon-name></italic>, according to the authors, this ratio is 1.94–2.20. However, our studied material of both species showed that the length to width ratio at the spiracle level of <italic><tp:taxon-name><tp:taxon-name-part taxon-name-part-type="genus" reg="Ephedrus">E.</tp:taxon-name-part> <tp:taxon-name-part taxon-name-part-type="species" reg="cerasicola">cerasicola</tp:taxon-name-part></tp:taxon-name></italic> and <italic><tp:taxon-name><tp:taxon-name-part taxon-name-part-type="genus" reg="Ephedrus">E.</tp:taxon-name-part> <tp:taxon-name-part taxon-name-part-type="species" reg="dysaphidis">dysaphidis</tp:taxon-name-part></tp:taxon-name></italic> is 1.97–2.1 and 1.90–2.18, respectively, thus also overlapping. The only character that differs in two descriptions of species is the number of longitudinal placodes on F1 and F2 flagellar segments, which is 0 and 2 in <italic><tp:taxon-name><tp:taxon-name-part taxon-name-part-type="genus" reg="Ephedrus">E.</tp:taxon-name-part> <tp:taxon-name-part taxon-name-part-type="species" reg="cerasicola">cerasicola</tp:taxon-name-part></tp:taxon-name></italic> and, as mentioned above, 1–2(3) and 2–3(4) in <italic><tp:taxon-name><tp:taxon-name-part taxon-name-part-type="genus" reg="Ephedrus">E.</tp:taxon-name-part> <tp:taxon-name-part taxon-name-part-type="species" reg="dysaphidis">dysaphidis</tp:taxon-name-part></tp:taxon-name></italic>, respectively. However, we found specimens from the same sample (that were first identified as <italic><tp:taxon-name><tp:taxon-name-part taxon-name-part-type="genus" reg="Ephedrus">E.</tp:taxon-name-part> <tp:taxon-name-part taxon-name-part-type="species" reg="dysaphidis">dysaphidis</tp:taxon-name-part></tp:taxon-name></italic> based on the aphid host <italic><tp:taxon-name><tp:taxon-name-part taxon-name-part-type="genus" reg="Dysaphis">Dysaphis</tp:taxon-name-part> <tp:taxon-name-part taxon-name-part-type="species" reg="plantaginea">plantaginea</tp:taxon-name-part></tp:taxon-name></italic> Passerini, 1860 on <italic><tp:taxon-name><tp:taxon-name-part taxon-name-part-type="genus" reg="Malus">Malus</tp:taxon-name-part> <tp:taxon-name-part taxon-name-part-type="species" reg="domestica">domestica</tp:taxon-name-part></tp:taxon-name></italic>) having a different number of longitudinal placodes that varied from F1:0, F2:1 to F1:1, F2:3. Moreover, in the revision of the genus <italic><tp:taxon-name><tp:taxon-name-part taxon-name-part-type="genus" reg="Ephedrus">Ephedrus</tp:taxon-name-part></tp:taxon-name></italic><xref ref-type="bibr" rid="B17">Gärdenfors (1986)</xref> states that the number of longitudinal placodes in F1 and F2 for <italic><tp:taxon-name><tp:taxon-name-part taxon-name-part-type="genus" reg="Ephedrus">E.</tp:taxon-name-part> <tp:taxon-name-part taxon-name-part-type="species" reg="cerasicola">cerasicola</tp:taxon-name-part></tp:taxon-name></italic> is 1 and 2–3, respectively. One more distinction between the species was the colour of scape, pedicel and F1 and F2. In <italic><tp:taxon-name><tp:taxon-name-part taxon-name-part-type="genus" reg="Ephedrus">E.</tp:taxon-name-part> <tp:taxon-name-part taxon-name-part-type="species" reg="cerasicola">cerasicola</tp:taxon-name-part></tp:taxon-name></italic> scape, pedicel, F1 and part of F2 are yellow brownish (<xref ref-type="bibr" rid="B44">Starý 1962</xref>) or can be with scape yellowish to brown, pedicel and at least base or the entire F1 yellow, while F2 is yellowish at base (<xref ref-type="bibr" rid="B17">Gärdenfors 1986</xref>). While examining the material of both species we found various gradations of scape, pedicel, F1 and F2 colour, mainly following the description of <xref ref-type="bibr" rid="B44">Starý (1962)</xref> and <xref ref-type="bibr" rid="B17">Gärdenfors (1986)</xref>. Although important morphological variability exists within <italic><tp:taxon-name><tp:taxon-name-part taxon-name-part-type="genus" reg="Ephedrus">E.</tp:taxon-name-part> <tp:taxon-name-part taxon-name-part-type="species" reg="cerasicola">cerasicola</tp:taxon-name-part></tp:taxon-name></italic> host associated lineages, after examining all the available data we here synonymise <italic><tp:taxon-name><tp:taxon-name-part taxon-name-part-type="genus" reg="Ephedrus">E.</tp:taxon-name-part> <tp:taxon-name-part taxon-name-part-type="species" reg="dysaphidis">dysaphidis</tp:taxon-name-part></tp:taxon-name></italic> as a junior synonym of <italic><tp:taxon-name><tp:taxon-name-part taxon-name-part-type="genus" reg="Ephedrus">E.</tp:taxon-name-part> <tp:taxon-name-part taxon-name-part-type="species" reg="cerasicola">cerasicola</tp:taxon-name-part></tp:taxon-name></italic>.</p><p>Material examined. <bold><italic><tp:taxon-name><tp:taxon-name-part taxon-name-part-type="genus" reg="Ephedrus">E.</tp:taxon-name-part> <tp:taxon-name-part taxon-name-part-type="species" reg="dysaphidis">dysaphidis</tp:taxon-name-part></tp:taxon-name></italic></bold>: Holotype ♀ from Serbia: Belgrade, 08.05.1995, reared from <italic><tp:taxon-name><tp:taxon-name-part taxon-name-part-type="genus" reg="Dysaphis">Dysaphis</tp:taxon-name-part></tp:taxon-name></italic> sp. on <italic><tp:taxon-name><tp:taxon-name-part taxon-name-part-type="genus" reg="Malus">Malus</tp:taxon-name-part> <tp:taxon-name-part taxon-name-part-type="species" reg="domestica">domestica</tp:taxon-name-part></tp:taxon-name></italic>. Paratypes 3♀ from Serbia: Belgrade, 08.05.1995, reared from <italic><tp:taxon-name><tp:taxon-name-part taxon-name-part-type="genus" reg="Dysaphis">Dysaphis</tp:taxon-name-part></tp:taxon-name></italic> sp. on <italic><tp:taxon-name><tp:taxon-name-part taxon-name-part-type="genus" reg="Malus">Malus</tp:taxon-name-part> <tp:taxon-name-part taxon-name-part-type="species" reg="domestica">domestica</tp:taxon-name-part></tp:taxon-name></italic>. 1♀ from Serbia: Belgrade-Radmilovac, 22.04.1992, reared from <italic><tp:taxon-name><tp:taxon-name-part taxon-name-part-type="genus" reg="Dysaphis">Dysaphis</tp:taxon-name-part></tp:taxon-name></italic> sp. on <italic><tp:taxon-name><tp:taxon-name-part taxon-name-part-type="genus" reg="Malus">Malus</tp:taxon-name-part> <tp:taxon-name-part taxon-name-part-type="species" reg="domestica">domestica</tp:taxon-name-part></tp:taxon-name></italic>. 3 ♀ Serbia: Belgrade-Zemun, 22.04.2014, from <italic><tp:taxon-name><tp:taxon-name-part taxon-name-part-type="genus" reg="Dysaphis">Dysaphis</tp:taxon-name-part> <tp:taxon-name-part taxon-name-part-type="species" reg="devecta">devecta</tp:taxon-name-part></tp:taxon-name></italic> Walker on <italic><tp:taxon-name><tp:taxon-name-part taxon-name-part-type="genus" reg="Malus">Malus</tp:taxon-name-part></tp:taxon-name></italic> sp. 2 ♀ Serbia: Belgrade, 24.04.2014, from <italic><tp:taxon-name><tp:taxon-name-part taxon-name-part-type="genus" reg="Dysaphis">Dysaphis</tp:taxon-name-part> <tp:taxon-name-part taxon-name-part-type="species" reg="devecta">devecta</tp:taxon-name-part></tp:taxon-name></italic> on <italic><tp:taxon-name><tp:taxon-name-part taxon-name-part-type="genus" reg="Malus">Malus</tp:taxon-name-part></tp:taxon-name></italic> sp. <bold><italic><tp:taxon-name><tp:taxon-name-part taxon-name-part-type="genus" reg="Ephedrus">E.</tp:taxon-name-part> <tp:taxon-name-part taxon-name-part-type="species" reg="cerasicola">cerasicola</tp:taxon-name-part></tp:taxon-name></italic></bold>: 1♀ from Montenegro: Zminje jezero, 04.08.1982. 1♀ Serbia: Belgrade-Crveni krst, 14.06.1997, from <italic><tp:taxon-name><tp:taxon-name-part taxon-name-part-type="genus" reg="Myzus">Myzus</tp:taxon-name-part> <tp:taxon-name-part taxon-name-part-type="species" reg="cerasi">cerasi</tp:taxon-name-part></tp:taxon-name></italic> Fabricius 1775 on <italic><tp:taxon-name><tp:taxon-name-part taxon-name-part-type="genus" reg="Prunus">Prunus</tp:taxon-name-part> <tp:taxon-name-part taxon-name-part-type="species" reg="cerasus">cerasus</tp:taxon-name-part></tp:taxon-name></italic> L. 1♀ from Serbia: Mladenovac, 11.06.1990. 1♀ from Serbia: Belgrade-New Belgrade, 17.06.1993, from <italic><tp:taxon-name><tp:taxon-name-part taxon-name-part-type="genus" reg="Phorodon">Phorodon</tp:taxon-name-part> <tp:taxon-name-part taxon-name-part-type="species" reg="humuli">humuli</tp:taxon-name-part></tp:taxon-name></italic> Schrank, 1801 on <italic><tp:taxon-name><tp:taxon-name-part taxon-name-part-type="genus" reg="Prunus">Prunus</tp:taxon-name-part> <tp:taxon-name-part taxon-name-part-type="species" reg="cerasifera">cerasifera</tp:taxon-name-part></tp:taxon-name></italic> 1♀ from Serbia: Kopaonik, 05.07.1997, from <italic><tp:taxon-name><tp:taxon-name-part taxon-name-part-type="genus" reg="Brachycaudus">Brachycaudus</tp:taxon-name-part> <tp:taxon-name-part taxon-name-part-type="species" reg="helichrysi">helichrysi</tp:taxon-name-part></tp:taxon-name></italic> Kaltenbach, 1843 on <italic><tp:taxon-name><tp:taxon-name-part taxon-name-part-type="genus" reg="Myosotis">Myosotis</tp:taxon-name-part></tp:taxon-name></italic> sp. 2♀1♂ from Serbia: Subjel, 01.05.2017., from <italic><tp:taxon-name><tp:taxon-name-part taxon-name-part-type="genus" reg="Dysaphis">Dysaphis</tp:taxon-name-part> <tp:taxon-name-part taxon-name-part-type="species" reg="pyri">pyri</tp:taxon-name-part></tp:taxon-name></italic> Boyer de Feonscolombe, 1841 on <italic><tp:taxon-name><tp:taxon-name-part taxon-name-part-type="genus" reg="Pyrus">Pyrus</tp:taxon-name-part> <tp:taxon-name-part taxon-name-part-type="species" reg="communis">communis</tp:taxon-name-part></tp:taxon-name></italic>. 4♀ from Belgium: from <italic><tp:taxon-name><tp:taxon-name-part taxon-name-part-type="genus" reg="Dysaphis">Dysaphis</tp:taxon-name-part> <tp:taxon-name-part taxon-name-part-type="species" reg="plantaginea">plantaginea</tp:taxon-name-part></tp:taxon-name></italic> on <italic><tp:taxon-name><tp:taxon-name-part taxon-name-part-type="genus" reg="Malus">Malus</tp:taxon-name-part></tp:taxon-name></italic> sp.</p><p><italic><tp:taxon-name><tp:taxon-name-part taxon-name-part-type="genus" reg="Ephedrus">Ephedrus</tp:taxon-name-part> <tp:taxon-name-part taxon-name-part-type="species" reg="blattnyi">blattnyi</tp:taxon-name-part></tp:taxon-name></italic> is a specialised parasitoid described from one finding in the Czech Republic, reared from <italic><tp:taxon-name><tp:taxon-name-part taxon-name-part-type="genus" reg="Pterocomma">Pterocomma</tp:taxon-name-part> <tp:taxon-name-part taxon-name-part-type="species" reg="ringadhli">ringadhli</tp:taxon-name-part></tp:taxon-name></italic> (junior synonym of <italic><tp:taxon-name><tp:taxon-name-part taxon-name-part-type="genus" reg="Pterocomma">Pterocomma</tp:taxon-name-part> <tp:taxon-name-part taxon-name-part-type="species" reg="rufipes">rufipes</tp:taxon-name-part></tp:taxon-name></italic> Hartig, 1841) on <italic><tp:taxon-name><tp:taxon-name-part taxon-name-part-type="genus" reg="Salix">Salix</tp:taxon-name-part> <tp:taxon-name-part taxon-name-part-type="species" reg="caprea">caprea</tp:taxon-name-part></tp:taxon-name></italic>. Several authors during previous years questioned the validity of <italic><tp:taxon-name><tp:taxon-name-part taxon-name-part-type="genus" reg="Ephedrus">E.</tp:taxon-name-part> <tp:taxon-name-part taxon-name-part-type="species" reg="blattnyi">blattnyi</tp:taxon-name-part></tp:taxon-name></italic> species status. After the examination of type specimens <xref ref-type="bibr" rid="B17">Gärdenfors (1986)</xref> stated that they are extraordinarily similar to <italic><tp:taxon-name><tp:taxon-name-part taxon-name-part-type="genus" reg="Ephedrus">E.</tp:taxon-name-part> <tp:taxon-name-part taxon-name-part-type="species" reg="plagiator">plagiator</tp:taxon-name-part></tp:taxon-name></italic> and that it is possible that they represent aberrant specimens of <italic><tp:taxon-name><tp:taxon-name-part taxon-name-part-type="genus" reg="Ephedrus">E.</tp:taxon-name-part> <tp:taxon-name-part taxon-name-part-type="species" reg="plagiator">plagiator</tp:taxon-name-part></tp:taxon-name></italic> due to an unusual aphid host. Furthermore, <xref ref-type="bibr" rid="B22">Koponen and Halme (1993)</xref> reported that they collected specimens fully corresponding to the <italic><tp:taxon-name><tp:taxon-name-part taxon-name-part-type="genus" reg="Ephedrus">E.</tp:taxon-name-part> <tp:taxon-name-part taxon-name-part-type="species" reg="blattnyi">blattnyi</tp:taxon-name-part></tp:taxon-name></italic> redescription (Gärdenfors, 1986). However, the authors didn`t include them in the paper, since the distinguishing characters were not reliable. Finally, Tomanović (2000) states, while reporting the finding of specimens corresponding to <italic><tp:taxon-name><tp:taxon-name-part taxon-name-part-type="genus" reg="Ephedrus">E.</tp:taxon-name-part> <tp:taxon-name-part taxon-name-part-type="species" reg="blattnyi">blattnyi</tp:taxon-name-part></tp:taxon-name></italic>, that it is very similar to <italic><tp:taxon-name><tp:taxon-name-part taxon-name-part-type="genus" reg="Ephedrus">E.</tp:taxon-name-part> <tp:taxon-name-part taxon-name-part-type="species" reg="plagiator">plagiator</tp:taxon-name-part></tp:taxon-name></italic> and <italic><tp:taxon-name><tp:taxon-name-part taxon-name-part-type="genus" reg="Ephedrus">E.</tp:taxon-name-part> <tp:taxon-name-part taxon-name-part-type="species" reg="prociphili">prociphili</tp:taxon-name-part></tp:taxon-name></italic>. We analysed specimens from <italic><tp:taxon-name><tp:taxon-name-part taxon-name-part-type="genus" reg="Pterocomma">P.</tp:taxon-name-part> <tp:taxon-name-part taxon-name-part-type="species" reg="rufipes">rufipes</tp:taxon-name-part></tp:taxon-name></italic> which morphologically corresponded to the description of <italic><tp:taxon-name><tp:taxon-name-part taxon-name-part-type="genus" reg="Ephedrus">E.</tp:taxon-name-part> <tp:taxon-name-part taxon-name-part-type="species" reg="blattnyi">blattnyi</tp:taxon-name-part></tp:taxon-name></italic> reared from <italic><tp:taxon-name><tp:taxon-name-part taxon-name-part-type="genus" reg="Pterocomma">P.</tp:taxon-name-part> <tp:taxon-name-part taxon-name-part-type="species" reg="rufipes">rufipes</tp:taxon-name-part></tp:taxon-name></italic> aphid host on <italic><tp:taxon-name><tp:taxon-name-part taxon-name-part-type="genus" reg="Salix">Salix</tp:taxon-name-part> <tp:taxon-name-part taxon-name-part-type="species" reg="retusa">retusa</tp:taxon-name-part></tp:taxon-name></italic>. Molecular analysis of <abbrev xmlns:xlink="http://www.w3.org/1999/xlink" xlink:title="cytochrome c oxidase subunit I" id="ABBRID0EF2BG" xlink:type="simple">COI</abbrev> clustered <italic><tp:taxon-name><tp:taxon-name-part taxon-name-part-type="genus" reg="Ephedrus">E.</tp:taxon-name-part> <tp:taxon-name-part taxon-name-part-type="species" reg="blattnyi">blattnyi</tp:taxon-name-part></tp:taxon-name></italic> within the <italic><tp:taxon-name><tp:taxon-name-part taxon-name-part-type="genus" reg="Ephedrus">E.</tp:taxon-name-part> <tp:taxon-name-part taxon-name-part-type="species" reg="plagiator">plagiator</tp:taxon-name-part></tp:taxon-name></italic>, with the molecular distance ranging from 0.2% to 0.7%. Therefore, we conclude that <italic><tp:taxon-name><tp:taxon-name-part taxon-name-part-type="genus" reg="Ephedrus">E.</tp:taxon-name-part> <tp:taxon-name-part taxon-name-part-type="species" reg="blattnyi">blattnyi</tp:taxon-name-part></tp:taxon-name></italic> represents a morphotype of <italic><tp:taxon-name><tp:taxon-name-part taxon-name-part-type="genus" reg="Ephedrus">E.</tp:taxon-name-part> <tp:taxon-name-part taxon-name-part-type="species" reg="plagiator">plagiator</tp:taxon-name-part></tp:taxon-name></italic> and assign it a status of junior synonym.</p></tp:treatment-sec><ref-list><ref id="B57"><mixed-citation xmlns:xlink="http://www.w3.org/1999/xlink" xlink:type="simple"><person-group><name name-style="western"><surname>Tomić</surname><given-names>M</given-names></name><name name-style="western"><surname>Tomanović</surname><given-names>Ž</given-names></name><name name-style="western"><surname>Kavallieratos</surname><given-names>NG</given-names></name><name name-style="western"><surname>Starý</surname><given-names>P</given-names></name><name name-style="western"><surname>Athanassiou</surname><given-names>CG</given-names></name><name name-style="western"><surname>Tomić</surname><given-names>V</given-names></name><name name-style="western"><surname>Lučić</surname><given-names>L</given-names></name></person-group> (<year>2005</year>) <article-title>Morphological variability of several biotypes of <italic><tp:taxon-name><tp:taxon-name-part taxon-name-part-type="genus">Ephedrus</tp:taxon-name-part> <tp:taxon-name-part taxon-name-part-type="species">plagiator</tp:taxon-name-part></tp:taxon-name></italic> (Nees, 1811) (<tp:taxon-name><tp:taxon-name-part taxon-name-part-type="order">Hymenoptera</tp:taxon-name-part></tp:taxon-name>, <tp:taxon-name><tp:taxon-name-part taxon-name-part-type="family">Braconidae</tp:taxon-name-part></tp:taxon-name>, <tp:taxon-name><tp:taxon-name-part taxon-name-part-type="subfamily">Aphidiinae</tp:taxon-name-part></tp:taxon-name>) with the description of a new species.</article-title><source>Zoologischer Anzeiger</source><volume>244</volume>: <fpage>153</fpage>–<lpage>162</lpage>. <ext-link xlink:type="simple" ext-link-type="doi" xlink:href="10.1016/j.jcz.2005.08.001">https://doi.org/10.1016/j.jcz.2005.08.001</ext-link></mixed-citation></ref><ref id="B44"><mixed-citation xmlns:xlink="http://www.w3.org/1999/xlink" xlink:type="simple"><person-group><name name-style="western"><surname>Starý</surname><given-names>P</given-names></name></person-group> (<year>1962</year>) <article-title>Notes on the European species of the genus <italic><tp:taxon-name><tp:taxon-name-part taxon-name-part-type="genus">Ephedrus</tp:taxon-name-part></tp:taxon-name></italic> Haliday (<tp:taxon-name><tp:taxon-name-part taxon-name-part-type="order">Hymenoptera</tp:taxon-name-part></tp:taxon-name>: <tp:taxon-name><tp:taxon-name-part taxon-name-part-type="family">Braconidae</tp:taxon-name-part></tp:taxon-name>).</article-title><source>Opuscula Entomologica</source><volume>27</volume>: <fpage>87</fpage>–<lpage>98</lpage>.</mixed-citation></ref><ref id="B17"><mixed-citation xmlns:xlink="http://www.w3.org/1999/xlink" xlink:type="simple"><person-group><name name-style="western"><surname>Gärdenfors</surname><given-names>U</given-names></name></person-group> (<year>1986</year>) <article-title>Taxonomic and biological revision of Paleartcic <italic><tp:taxon-name><tp:taxon-name-part taxon-name-part-type="genus">Ephedrus</tp:taxon-name-part></tp:taxon-name></italic> Haliday (<tp:taxon-name><tp:taxon-name-part taxon-name-part-type="order">Hymenoptera</tp:taxon-name-part></tp:taxon-name>, <tp:taxon-name><tp:taxon-name-part taxon-name-part-type="family">Braconidae</tp:taxon-name-part></tp:taxon-name>, <tp:taxon-name><tp:taxon-name-part taxon-name-part-type="subfamily">Aphidiinae</tp:taxon-name-part></tp:taxon-name>).</article-title><source>Entomologica Scandinavica Supplement</source><volume>27</volume>: <fpage>1</fpage>–<lpage>95</lpage>.</mixed-citation></ref><ref id="B22"><mixed-citation xmlns:xlink="http://www.w3.org/1999/xlink" xlink:type="simple"><person-group><name name-style="western"><surname>Koponen</surname><given-names>M</given-names></name><name name-style="western"><surname>Halme</surname><given-names>J</given-names></name></person-group> (<year>1993</year>) <article-title>New finds of <italic><tp:taxon-name><tp:taxon-name-part taxon-name-part-type="genus">Ephedrus</tp:taxon-name-part></tp:taxon-name></italic> and <italic><tp:taxon-name><tp:taxon-name-part taxon-name-part-type="genus">Toxares</tp:taxon-name-part></tp:taxon-name></italic> species (<tp:taxon-name><tp:taxon-name-part taxon-name-part-type="order">Hymenoptera</tp:taxon-name-part></tp:taxon-name>, <tp:taxon-name><tp:taxon-name-part taxon-name-part-type="family">Braconidae</tp:taxon-name-part></tp:taxon-name>, <tp:taxon-name><tp:taxon-name-part taxon-name-part-type="subfamily">Aphidiinae</tp:taxon-name-part></tp:taxon-name>) from Finland.</article-title><source>Entomologica Fennica</source><volume>4</volume>: <fpage>31</fpage>–<lpage>36</lpage>. <ext-link xlink:type="simple" ext-link-type="doi" xlink:href="10.33338/ef.83748">https://doi.org/10.33338/ef.83748</ext-link></mixed-citation></ref></ref-list></tp:taxon-treatment>
