# Supplementary material for: Phylogenetic relationships and subgeneric classification of European Ephedrus species (Hymenoptera, Braconidae, Aphidiinae)
Source: Zookeys. 2019 Oct 7;878:1–22. doi: 10.3897/zookeys.878.38408 (PMC6791897; doi:10.3897/zookeys.878.38408)
Supplement: XML Treatment for Fovephedrus [file zookeys.878.38408-treatment2.xml]

<!DOCTYPE tp:taxon-treatment
  PUBLIC "-//TaxonX//DTD Taxonomic Treatment Publishing DTD v0 20100105//EN" "tax-treatment-NSO.dtd">
<tp:taxon-treatment xmlns:tp="http://www.plazi.org/taxpub"><tp:treatment-meta><kwd-group><label>Taxon classification</label><kwd><named-content xmlns:xlink="http://www.w3.org/1999/xlink" content-type="kingdom">Animalia</named-content></kwd><kwd><named-content xmlns:xlink="http://www.w3.org/1999/xlink" content-type="order">Hymenoptera</named-content></kwd><kwd><named-content xmlns:xlink="http://www.w3.org/1999/xlink" content-type="family">Braconidae</named-content></kwd></kwd-group><mixed-citation publication-type="journal"><person-group><name><surname>Kocić</surname><given-names>Korana</given-names></name><name><surname>Petrović</surname><given-names>Andjeljko</given-names></name><name><surname>Čkrkić</surname><given-names>Jelisaveta</given-names></name><name><surname>Mitrović</surname><given-names>Milana</given-names></name><name><surname>Željko Tomanović</surname><given-names/></name></person-group><article-title>Phylogenetic relationships and subgeneric classification of European <italic><tp:taxon-name><tp:taxon-name-part taxon-name-part-type="genus" reg="Ephedrus">Ephedrus</tp:taxon-name-part></tp:taxon-name></italic> species (<tp:taxon-name><tp:taxon-name-part taxon-name-part-type="order">Hymenoptera</tp:taxon-name-part></tp:taxon-name>, <tp:taxon-name><tp:taxon-name-part taxon-name-part-type="family">Braconidae</tp:taxon-name-part></tp:taxon-name>, <tp:taxon-name><tp:taxon-name-part taxon-name-part-type="subfamily">Aphidiinae</tp:taxon-name-part></tp:taxon-name>)</article-title><source>Zookeys</source><day>07</day><month>10</month><year>2019</year><volume>878</volume><fpage>1</fpage><lpage>22</lpage><pub-id pub-id-type="doi">10.3897/zookeys.878.38408</pub-id></mixed-citation></tp:treatment-meta><tp:nomenclature><label>Subgenus</label><tp:taxon-name><object-id xmlns:xlink="http://www.w3.org/1999/xlink" content-type="arpha" xlink:type="simple">0C04A02A-6E11-56A4-BCE7-B535FC511E64</object-id>
              <tp:taxon-name-part taxon-name-part-type="subgenus" reg="Fovephedrus">Fovephedrus</tp:taxon-name-part>
            </tp:taxon-name><tp:taxon-authority>Chen, 1986</tp:taxon-authority></tp:nomenclature><tp:treatment-sec sec-type="type species" id="SECID0ECAAI"><title>Type species.</title><p><italic><tp:taxon-name><tp:taxon-name-part taxon-name-part-type="genus" reg="Fovephedrus">Fovephedrus</tp:taxon-name-part> <tp:taxon-name-part taxon-name-part-type="species" reg="radiatus">radiatus</tp:taxon-name-part></tp:taxon-name></italic> Chen, 1986.</p></tp:treatment-sec><tp:treatment-sec sec-type="etymology" id="SECID0ETAAI"><title>Etymology.</title><p>Name derived from presence of fovea on mesoscutum of type species</p></tp:treatment-sec><tp:treatment-sec sec-type="diagnosis" id="SECID0EYAAI"><title>Diagnosis.</title><p>3Rsa vein shorter than 2Rsa (3Rsa / 2Rsa less than 1), petiole subquadrate.</p></tp:treatment-sec><tp:treatment-sec sec-type="description" id="SECID0E4AAI"><title>Description.</title><p>F1 with smaller number of longitudinal placodes (0–3, rarely 4). Mesoscutum usually with one or two mesoscuteal foveae, sometimes lacking both. Scutellar sulcus always undivided. 3RSa shorter than 2Rsa (0.55–0.95). 3Rsb/3Rsa 2.65–3.4. Petiole short and broad, 1.3–1.5 times as long as wide, lacking post lateral excavations. Ovipositor sheaths varying from stout to slender.</p><p>Species in Europe: <italic><tp:taxon-name><tp:taxon-name-part taxon-name-part-type="genus" reg="Ephedrus">Ephedrus</tp:taxon-name-part> <tp:taxon-name-part taxon-name-part-type="species" reg="persicae">persicae</tp:taxon-name-part></tp:taxon-name></italic> Froggatt, 1904, <italic><tp:taxon-name><tp:taxon-name-part taxon-name-part-type="genus" reg="Ephedrus">Ephedrus</tp:taxon-name-part> <tp:taxon-name-part taxon-name-part-type="species" reg="chaitophori">chaitophori</tp:taxon-name-part></tp:taxon-name></italic> Gärdenfors, 1986, <italic><tp:taxon-name><tp:taxon-name-part taxon-name-part-type="genus" reg="Ephedrus">Ephedrus</tp:taxon-name-part> <tp:taxon-name-part taxon-name-part-type="species" reg="lonicerae">lonicerae</tp:taxon-name-part></tp:taxon-name></italic> Tomanović, Kavallieratos &amp; Starý, 2009, <italic><tp:taxon-name><tp:taxon-name-part taxon-name-part-type="genus" reg="Ephedrus">Ephedrus</tp:taxon-name-part> <tp:taxon-name-part taxon-name-part-type="species" reg="tamaricis">tamaricis</tp:taxon-name-part></tp:taxon-name></italic> Tomanović &amp; Petrović, 2016</p></tp:treatment-sec></tp:taxon-treatment>
