# Supplementary material for: Phylogenetic relationships and subgeneric classification of European Ephedrus species (Hymenoptera, Braconidae, Aphidiinae)
Source: Zookeys. 2019 Oct 7;878:1–22. doi: 10.3897/zookeys.878.38408 (PMC6791897; doi:10.3897/zookeys.878.38408)
Supplement: XML Treatment for Breviephedrus [file zookeys.878.38408-treatment3.xml]

<!DOCTYPE tp:taxon-treatment
  PUBLIC "-//TaxonX//DTD Taxonomic Treatment Publishing DTD v0 20100105//EN" "tax-treatment-NSO.dtd">
<tp:taxon-treatment xmlns:tp="http://www.plazi.org/taxpub"><tp:treatment-meta><kwd-group><label>Taxon classification</label><kwd><named-content xmlns:xlink="http://www.w3.org/1999/xlink" content-type="kingdom">Animalia</named-content></kwd><kwd><named-content xmlns:xlink="http://www.w3.org/1999/xlink" content-type="order">Hymenoptera</named-content></kwd><kwd><named-content xmlns:xlink="http://www.w3.org/1999/xlink" content-type="family">Braconidae</named-content></kwd></kwd-group><mixed-citation publication-type="journal"><person-group><name><surname>Kocić</surname><given-names>Korana</given-names></name><name><surname>Petrović</surname><given-names>Andjeljko</given-names></name><name><surname>Čkrkić</surname><given-names>Jelisaveta</given-names></name><name><surname>Mitrović</surname><given-names>Milana</given-names></name><name><surname>Željko Tomanović</surname><given-names/></name></person-group><article-title>Phylogenetic relationships and subgeneric classification of European <italic><tp:taxon-name><tp:taxon-name-part taxon-name-part-type="genus" reg="Ephedrus">Ephedrus</tp:taxon-name-part></tp:taxon-name></italic> species (<tp:taxon-name><tp:taxon-name-part taxon-name-part-type="order">Hymenoptera</tp:taxon-name-part></tp:taxon-name>, <tp:taxon-name><tp:taxon-name-part taxon-name-part-type="family">Braconidae</tp:taxon-name-part></tp:taxon-name>, <tp:taxon-name><tp:taxon-name-part taxon-name-part-type="subfamily">Aphidiinae</tp:taxon-name-part></tp:taxon-name>)</article-title><source>Zookeys</source><day>07</day><month>10</month><year>2019</year><volume>878</volume><fpage>1</fpage><lpage>22</lpage><pub-id pub-id-type="doi">10.3897/zookeys.878.38408</pub-id></mixed-citation></tp:treatment-meta><tp:nomenclature><label>Subgenus</label><tp:taxon-name><object-id xmlns:xlink="http://www.w3.org/1999/xlink" content-type="arpha" xlink:type="simple">48634B83-1E8C-5299-BD9E-5125684D4955</object-id>
              <tp:taxon-name-part taxon-name-part-type="subgenus" reg="Breviephedrus">Breviephedrus</tp:taxon-name-part>
            </tp:taxon-name><tp:taxon-authority>Gärdenfors, 1986</tp:taxon-authority></tp:nomenclature><tp:treatment-sec sec-type="notes" id="SECID0EQDAI"><title>Notes.</title><p>For diagnosis and description see <xref ref-type="bibr" rid="B17">Gärdenfors (1986)</xref>.</p><p><bold>Species.</bold><italic><tp:taxon-name><tp:taxon-name-part taxon-name-part-type="genus" reg="Ephedrus">Ephedrus</tp:taxon-name-part> <tp:taxon-name-part taxon-name-part-type="species" reg="brevis">brevis</tp:taxon-name-part></tp:taxon-name></italic> Stelfox, 1941.</p></tp:treatment-sec><ref-list><ref id="B17"><mixed-citation xmlns:xlink="http://www.w3.org/1999/xlink" xlink:type="simple"><person-group><name name-style="western"><surname>Gärdenfors</surname><given-names>U</given-names></name></person-group> (<year>1986</year>) <article-title>Taxonomic and biological revision of Paleartcic <italic><tp:taxon-name><tp:taxon-name-part taxon-name-part-type="genus">Ephedrus</tp:taxon-name-part></tp:taxon-name></italic> Haliday (<tp:taxon-name><tp:taxon-name-part taxon-name-part-type="order">Hymenoptera</tp:taxon-name-part></tp:taxon-name>, <tp:taxon-name><tp:taxon-name-part taxon-name-part-type="family">Braconidae</tp:taxon-name-part></tp:taxon-name>, <tp:taxon-name><tp:taxon-name-part taxon-name-part-type="subfamily">Aphidiinae</tp:taxon-name-part></tp:taxon-name>).</article-title><source>Entomologica Scandinavica Supplement</source><volume>27</volume>: <fpage>1</fpage>–<lpage>95</lpage>.</mixed-citation></ref></ref-list></tp:taxon-treatment>
