# Supplementary material for: Phylogenetic relationships and subgeneric classification of European Ephedrus species (Hymenoptera, Braconidae, Aphidiinae)
Source: Zookeys. 2019 Oct 7;878:1–22. doi: 10.3897/zookeys.878.38408 (PMC6791897; doi:10.3897/zookeys.878.38408)
Supplement: XML Treatment for Ephedrus [file zookeys.878.38408-treatment4.xml]

<!DOCTYPE tp:taxon-treatment
  PUBLIC "-//TaxonX//DTD Taxonomic Treatment Publishing DTD v0 20100105//EN" "tax-treatment-NSO.dtd">
<tp:taxon-treatment xmlns:tp="http://www.plazi.org/taxpub"><tp:treatment-meta><kwd-group><label>Taxon classification</label><kwd><named-content xmlns:xlink="http://www.w3.org/1999/xlink" content-type="kingdom">Animalia</named-content></kwd><kwd><named-content xmlns:xlink="http://www.w3.org/1999/xlink" content-type="order">Hymenoptera</named-content></kwd><kwd><named-content xmlns:xlink="http://www.w3.org/1999/xlink" content-type="family">Braconidae</named-content></kwd></kwd-group><mixed-citation publication-type="journal"><person-group><name><surname>Kocić</surname><given-names>Korana</given-names></name><name><surname>Petrović</surname><given-names>Andjeljko</given-names></name><name><surname>Čkrkić</surname><given-names>Jelisaveta</given-names></name><name><surname>Mitrović</surname><given-names>Milana</given-names></name><name><surname>Željko Tomanović</surname><given-names/></name></person-group><article-title>Phylogenetic relationships and subgeneric classification of European <italic><tp:taxon-name><tp:taxon-name-part taxon-name-part-type="genus" reg="Ephedrus">Ephedrus</tp:taxon-name-part></tp:taxon-name></italic> species (<tp:taxon-name><tp:taxon-name-part taxon-name-part-type="order">Hymenoptera</tp:taxon-name-part></tp:taxon-name>, <tp:taxon-name><tp:taxon-name-part taxon-name-part-type="family">Braconidae</tp:taxon-name-part></tp:taxon-name>, <tp:taxon-name><tp:taxon-name-part taxon-name-part-type="subfamily">Aphidiinae</tp:taxon-name-part></tp:taxon-name>)</article-title><source>Zookeys</source><day>07</day><month>10</month><year>2019</year><volume>878</volume><fpage>1</fpage><lpage>22</lpage><pub-id pub-id-type="doi">10.3897/zookeys.878.38408</pub-id></mixed-citation></tp:treatment-meta><tp:nomenclature><label>Subgenus</label><tp:taxon-name><object-id xmlns:xlink="http://www.w3.org/1999/xlink" content-type="arpha" xlink:type="simple">A9FF1595-5C87-561A-B7E5-4CE9628A9ADA</object-id>
              <tp:taxon-name-part taxon-name-part-type="subgenus" reg="Ephedrus">Ephedrus</tp:taxon-name-part>
            </tp:taxon-name><tp:taxon-authority>Haliday, 1833</tp:taxon-authority><tp:nomenclature-citation-list><tp:nomenclature-citation><tp:taxon-name>
                  <tp:taxon-name-part taxon-name-part-type="genus" reg="Lysephedrus">Lysephedrus</tp:taxon-name-part>
                </tp:taxon-name><comment>Starý, 1958 syn. nov.</comment></tp:nomenclature-citation></tp:nomenclature-citation-list></tp:nomenclature><tp:treatment-sec sec-type="diagnosis" id="SECID0ETFAI"><title>Diagnosis.</title><p>3Rsa longer or subequal to 2Rsa, petiole more or less elongated.</p></tp:treatment-sec><tp:treatment-sec sec-type="description" id="SECID0EYFAI"><title>Description.</title><p>F1 with variable number of longitudinal placodes (0–5). Mesoscutum without mesoscuteal fovea, except in <italic><tp:taxon-name><tp:taxon-name-part taxon-name-part-type="genus" reg="Ephedrus">E.</tp:taxon-name-part> <tp:taxon-name-part taxon-name-part-type="species" reg="longistigmus">longistigmus</tp:taxon-name-part></tp:taxon-name></italic>, and rarely <italic><tp:taxon-name><tp:taxon-name-part taxon-name-part-type="genus" reg="Ephedrus">E.</tp:taxon-name-part> <tp:taxon-name-part taxon-name-part-type="species" reg="lacertosus">lacertosus</tp:taxon-name-part></tp:taxon-name></italic>. Scutellar sulcus undivided. 3Rsa varying from almost subequal to considerably longer compared to 2Rsa (1.1–1.5 times). 3Rsb/3Rsa 1.7–2.6. Propodeum and petiole in most species without rugosity, in <italic><tp:taxon-name><tp:taxon-name-part taxon-name-part-type="genus" reg="Ephedrus">E.</tp:taxon-name-part> <tp:taxon-name-part taxon-name-part-type="species" reg="validus">validus</tp:taxon-name-part></tp:taxon-name></italic> very rugose. Petiole more or less elongated, with or without post lateral excavations. Ovipositor sheaths commonly slender and elongated, in some species stout and short.</p></tp:treatment-sec><tp:treatment-sec sec-type="The plagiator species group" id="SECID0E6GAI"><title>The <italic><tp:taxon-name><tp:taxon-name-part taxon-name-part-type="genus" reg="Ephedrus"/><tp:taxon-name-part taxon-name-part-type="species" reg="plagiator">plagiator</tp:taxon-name-part></tp:taxon-name></italic> species group.</title><p><italic><tp:taxon-name><tp:taxon-name-part taxon-name-part-type="genus" reg="Ephedrus">Ephedrus</tp:taxon-name-part> <tp:taxon-name-part taxon-name-part-type="species" reg="cerasicola">cerasicola</tp:taxon-name-part></tp:taxon-name></italic> Starý, 1962; <italic><tp:taxon-name><tp:taxon-name-part taxon-name-part-type="genus" reg="Ephedrus">Ephedrus</tp:taxon-name-part> <tp:taxon-name-part taxon-name-part-type="species" reg="helleni">helleni</tp:taxon-name-part></tp:taxon-name></italic> Mackauer, 1968; <italic><tp:taxon-name><tp:taxon-name-part taxon-name-part-type="genus" reg="Ephedrus">Ephedrus</tp:taxon-name-part> <tp:taxon-name-part taxon-name-part-type="species" reg="koponeni">koponeni</tp:taxon-name-part></tp:taxon-name></italic> Halme, 1992; <italic><tp:taxon-name><tp:taxon-name-part taxon-name-part-type="genus" reg="Ephedrus">Ephedrus</tp:taxon-name-part> <tp:taxon-name-part taxon-name-part-type="species" reg="laevicollis">laevicollis</tp:taxon-name-part></tp:taxon-name></italic> (Thomson, 1895); <italic><tp:taxon-name><tp:taxon-name-part taxon-name-part-type="genus" reg="Ephedrus">Ephedrus</tp:taxon-name-part> <tp:taxon-name-part taxon-name-part-type="species" reg="nacheri">nacheri</tp:taxon-name-part></tp:taxon-name></italic> Quilis Perez, 1934; <italic><tp:taxon-name><tp:taxon-name-part taxon-name-part-type="genus" reg="Ephedrus">Ephedrus</tp:taxon-name-part> <tp:taxon-name-part taxon-name-part-type="species" reg="niger">niger</tp:taxon-name-part></tp:taxon-name></italic> Gautier, Bonnamour &amp; Gaumont, 1929; <italic><tp:taxon-name><tp:taxon-name-part taxon-name-part-type="genus" reg="Ephedrus">Ephedrus</tp:taxon-name-part> <tp:taxon-name-part taxon-name-part-type="species" reg="plagiator">plagiator</tp:taxon-name-part></tp:taxon-name></italic> (Nees, 1811); <italic><tp:taxon-name><tp:taxon-name-part taxon-name-part-type="genus" reg="Ephedrus">Ephedrus</tp:taxon-name-part> <tp:taxon-name-part taxon-name-part-type="species" reg="prociphili">prociphili</tp:taxon-name-part></tp:taxon-name></italic> Starý, 1982; <italic><tp:taxon-name><tp:taxon-name-part taxon-name-part-type="genus" reg="Ephedrus">Ephedrus</tp:taxon-name-part> <tp:taxon-name-part taxon-name-part-type="species" reg="vaccinii">vaccinii</tp:taxon-name-part></tp:taxon-name></italic> Gärdenfors, 1986; <italic><tp:taxon-name><tp:taxon-name-part taxon-name-part-type="genus" reg="Ephedrus">Ephedrus</tp:taxon-name-part> <tp:taxon-name-part taxon-name-part-type="species" reg="validus">validus</tp:taxon-name-part></tp:taxon-name></italic> Haliday, 1833, <italic><tp:taxon-name><tp:taxon-name-part taxon-name-part-type="genus" reg="Ephedrus">E.</tp:taxon-name-part> <tp:taxon-name-part taxon-name-part-type="species" reg="hyadaphidis">hyadaphidis</tp:taxon-name-part></tp:taxon-name></italic> sp. nov.</p></tp:treatment-sec><tp:treatment-sec sec-type="The lacertosus species group in Europe" id="SECID0EJLAI"><title>The <italic><tp:taxon-name><tp:taxon-name-part taxon-name-part-type="genus" reg="Ephedrus"/><tp:taxon-name-part taxon-name-part-type="species" reg="lacertosus">lacertosus</tp:taxon-name-part></tp:taxon-name></italic> species group in Europe.</title><p><italic><tp:taxon-name>
                  <tp:taxon-name-part taxon-name-part-type="genus" reg="Ephedrus">Ephedrus</tp:taxon-name-part> <tp:taxon-name-part taxon-name-part-type="species" reg="lacertosus">lacertosus</tp:taxon-name-part></tp:taxon-name></italic> (Haliday, 1833) and <italic><tp:taxon-name><tp:taxon-name-part taxon-name-part-type="genus" reg="Ephedrus">E.</tp:taxon-name-part> <tp:taxon-name-part taxon-name-part-type="species" reg="longistigmus">longistigmus</tp:taxon-name-part></tp:taxon-name></italic> Gärdenfors, 1986.</p></tp:treatment-sec></tp:taxon-treatment>
