# Supplementary material for: Phylogenetic relationships and subgeneric classification of European Ephedrus species (Hymenoptera, Braconidae, Aphidiinae)
Source: Zookeys. 2019 Oct 7;878:1–22. doi: 10.3897/zookeys.878.38408 (PMC6791897; doi:10.3897/zookeys.878.38408)
Supplement: Supplementary material 1 [file zookeys-878-001-s001.xlsx]

## Sheet: Sheet1
Species	ID	Country	Plant	Aphid host	Acc No COI	Acc No EF1alpha	COI/EF1alpha primers
Ephedrus plagiator	Be15/73_1	Belgium	Malus domestica	Rhopalosiphum insertum	+	+	LCO1490/HCO2198 Folmer et al 1994: EFF/EFR Belshaw and Quicke 1997
Ephedrus plagiator	Be15/73_2	Belgium	Malus domestica	Rhopalosiphum insertum	+		LCO1490/HCO2198 Folmer et al 1994
Ephedrus plagiator	S14/161	Slovenia	Prenanthes purpurea	Macrosiphum prenanthidis	+		LCO1490/HCO2198 Folmer et al 1994
Ephedrus plagiator	Ephe_Api	Montenegro	Heracleum sp.		+		LCO1490/HCO2198 Folmer et al 1994
Ephedrus plagiator	S14/186	Slovenia	Ranunculus lanuginosus	Aphis fabae	+		LCO1490/HCO2198 Folmer et al 1994
Ephedrus plagiator	S10/50_2	Serbia	Poaceae	Anoecia corni	+		LCO1490/HCO2198 Folmer et al 1994
Ephedrus plagiator	S11/274	Montenegro	Tamarix sp.	Brachyunguis tamaricis	+		LCO1490/HCO2198 Folmer et al 1994
Ephedrus plagiator	Be14/502_1	Belgium	Poa annua	Sitobion avenae	+		LCO1490/HCO2198 Folmer et al 1994
Ephedrus plagiator	Be14/502_2	Belgium	Poa annua	Sitobion avenae	+		LCO1490/HCO2198 Folmer et al 1994
Ephedrus plagiator	S11/469	Serbia	Vicia cracca	Aphis craccae	+		LCO1490/HCO2198 Folmer et al 1994
Ephedrus blattnyi		Montenegro			+		LCO1490/HCO2198 Folmer et al 1994
Ephedrus plagiator	Be15/65	Belgium	Prunus padus	Rhopalosiphum padi	+		LCO1490/HCO2198 Folmer et al 1994
Ephedrus plagiator	A15/14	Austria	Dactylis glomerata	Sitobion avenae	+		LCO1490/HCO2198 Folmer et al 1994
Ephedrus plagiator	A15/09	Austria	Chenopodium album	Aphis fabae	+		LCO1490/HCO2198 Folmer et al 1994
Ephedrus plagiator			viridaxis		+		LCO1490/HCO2198 Folmer et al 1994
Ephedrus plagiator	S11/431	Serbia	Abies alba		+		LCO1490/HCO2198 Folmer et al 1994
Ephedrus plagiator	SL09/63	Slovenia	Triticum aestivum		+		LCO1490/HCO2198 Folmer et al 1994
Ephedrus plagiator	S14/180	Slovenia	Galium sp.	Linosiphon galii	+		LCO1490/HCO2198 Folmer et al 1994
Ephedrus koponeni	EKP70	Finland			+		LCO1490/Pr2Rd, Aph3/HCO2198 Mitrović and Tomanović 2018
Ephedrus koponeni	EKP	Finland			MG991992		LCO1490/Pr2Rd, Aph3/HCO2198 Mitrović and Tomanović 2018
Ephedrus koponeni	R18/09	Serbia	Pinus peuce	Cinara sp.	+		Folmer et al 1994
Ephedrus prociphili	E5	Czech Republic			+	+	Folmer et al 1994/Belshaw and Quicke 1997
Ephedrus prociphili	E6	Czech Republic			+		Folmer et al 1994
Ephedrus prociphili	E7	Czech Republic			+		Folmer et al 1994
Ephedrus nacheri	Be14/446	Belgium	Senecio vulgaris	Brachycaudus cardui	+	+	Folmer et al 1994/Belshaw and Quicke 1997
Ephedrus nacheri	Be15/429	Belgium	Chenopodium album	Hayhurstia atriplicis	+		Folmer et al 1994
Ephedrus nacheri	Be15/386	Belgium	Chenopodium album	Hayhurstia atriplicis	+		Folmer et al 1994
Ephedrus nacheri	Be15/354_2	Belgium	Chenopodium album	Hayhurstia atriplicis	+		Folmer et al 1994
Ephedrus sp. nov.	E_plag_hya	Montenegro	Lonicera xylosteum	Sanicula europaea	+		LCO1490/Pr2Rd, Aph3/HCO2198 Mitrović and Tomanović 2018
Ephedrus sp. nov.	S11/750	Montenegro	Sanicula europaea	Hyadaphis foeniculi	+	+	Folmer et al 1994/Belshaw and Quicke 1997
Ephedrus sp. nov.	S11/750_2	Montenegro	Sanicula europaea	Hyadaphis foeniculi	+		Folmer et al 1994
Ephedrus sp. nov.	Hr15/43	Croatia	Anthriscus sylvestris	Hyadaphis foeniculi	+		Folmer et al 1994
Ephedrus niger	S11/115	Serbia	Latyrus	Megoura viciae	+		Folmer et al 1994
Ephedrus niger	S11/368	Serbia	Centaurea sp.	Uroleucon jaceae	+	+	Folmer et al 1994/Belshaw and Quicke 1997
Ephedrus niger	Mn10/09	Montenegro	Cirsium sp.	Uroleucon sp.	+		Folmer et al 1994
Ephedrus niger	S11/09	Serbia	Artemisia sp.	Macrosiphoniella sp.	+		Folmer et al 1994
Ephedrus niger	Sl10/12	Slovenia	Limonium angustifolium	Staticobium limonii	+		Folmer et al 1994
Ephedrus niger	S11/162_1	Serbia	Chrisanthemum sp.	Macrosiphoniella sanborni	+		Folmer et al 1994
Ephedrus niger	SRB/2014/039	Serbia	Centaurea rhenana	Uroleucon jaceae	+		Folmer et al 1994
Ephedrus laevicollis	R16/23_1	Serbia	Rosa canina	Chaetosiphon sp.	+		Folmer et al 1994
Ephedrus laevicollis	R16/23_2	Serbia	Rosa canina	Chaetosiphon sp.	+	+	Folmer et al 1994/Belshaw and Quicke 1997
Ephedrus cerasicola	E_cerasi	Belgium			+		Folmer et al 1994
Ephedrus cerasicola	Eph_Pyr	Serbia	Pyrus communis	Dysaphis pyri	+		Folmer et al 1994
Ephedrus cerasicola	Eph_Pyr	Serbia	Pyrus communis	Dysaphis pyri	+	+	Folmer et al 1994/Belshaw and Quicke 1997
Ephedrus cerasicola	E4_LCO	Serbia	Ligustrum vulgare	Myzus ligustri	+		Folmer et al 1994
Ephedrus helleni	Hr15/03	Croatia	Salix amplexicaulis	Chaitophorus sp.	+		Folmer et al 1994
Ephedrus helleni	Hr15/7	Croatia	Salix sp.	Cavariella aegopodii	+	+	Folmer et al 1994/Belshaw and Quicke 1997
Ephedrus helleni	A15/15	Austria	Pastinaca hirsuta	Cavariella theobaldi	+		Folmer et al 1994
Ephedrus helleni	Hr15/68	Croatia	Salix amplexicaulis	Cavariella aegopodii	+		Folmer et al 1994
Ephedrus validus	EVL5	Finland			+		LCO1490/Pr2Rd, Aph3/HCO2198 Mitrović and Tomanović 2018
Ephedrus validus	EVL2	Finaland			+		LCO1490/Pr2Rd, Aph3/HCO2198 Mitrović and Tomanović 2018
Ephedrus validus	EVL	Finland			+		LCO1490/Pr2Rd, Aph3/HCO2198 Mitrović and Tomanović 2018
Ephedrus lacertosus	Hr15/25	Croatia	Rubus sp.	Amphorophora rubi	+		Folmer et al 1994
Ephedrus lacertosus	S12/818	Montenegro	Rubus hirsutum	Macrosiphum funestum	+	+	Folmer et al 1994/Belshaw and Quicke 1997
Ephedrus lacertosus	S12/855	Montenegro	Rubus sp.	Macrosiphum funestum	+		Folmer et al 1994
Ephedrus lacertosus	E9	Czech republic			+		Folmer et al 1994
Ephedrus lacertosus	S12/851	Montenegro	Rubus sp.	Macrosiphum funestum	+		Folmer et al 1994
Ephedrus tamaricis	E1 LCO	Slovenia	Tamarix sp.	Brachyunguis tamaricis	KY213693		Folmer et al 1994
Ephedrus tamaricis	E2 LCO	Slovenia	Tamarix sp.	Brachyunguis tamaricis	KY213694		Folmer et al 1994
Ephedrus chaitophori	SER EC	Serbia	Populus nigra	Chaitophorus sp.	KY213695		Folmer et al 1994
Ephedrus persicae	S11/670	Montenegro	Robinia pseudoacacia	Aphis craccivora	+		Folmer et al 1994
Ephedrus persicae	S11/681_2	Montenegro	Parietaria sp.	Aphis parietariae	KY213704		Folmer et al 1994
Ephedrus persicae	S11/231	Montenegro	Parietaria sp.		+		Folmer et al 1994
Ephedrus persicae	S11/662	Montenegro	Parietaria sp.	Aphis parietariae	KY213697		Folmer et al 1994
Ephedrus persicae	S11/218	Montenegro	Nerium oleander	Aphis nerii	+		Folmer et al 1994
Ephedrus persicae	Mn10/51	Montenegro	Punica granatum	Aphis punicae	KY213700		Folmer et al 1994
Ephedrus persicae	S11/177	Serbia	Prunus domestica		KY213699		Folmer et al 1994
Ephedrus persicae	S14/142	Sweden	Malus domestica	Dysaphis plantaginea	KY213706		Folmer et al 1994
Ephedrus persicae	Be15/28	Belgium			KY213709		Folmer et al 1994
Ephedrus persicae	Epe 1	Serbia	Malus domestica	Dysaphis plantaginea	KY213702		Folmer et al 1994
Ephedrus persicae	Epe 2	Serbia	Malus domestica	Dysaphis plantaginea	KY213701		Folmer et al 1994
Ephedrus persicae	Be15/29	Belgium	Prunus domestica	Brachycaudus helichrysi	KY213708		Folmer et al 1994
Ephedrus persicae	Be15/74	Belgium	Prunus avium	Myzus cerasi	KY213710		Folmer et al 1994
Ephedrus persicae	Be14/3	Belgium	Malus sp.	Dysaphis plantaginea	+	+	Folmer et al 1994/Belshaw and Quicke 1997
Ephedrus persicae	S14/139_1	Sweden	Prunus tenella	Myzus cerasi	KY213705		Folmer et al 1994
Ephedrus persicae	S14/139_2	Sweden	Prunus tenella	Myzus cerasi	KY213696		Folmer et al 1994
Ephedrus persicae	SRB006	Serbia	Prunus domestica	Brachycaudus cardui	KY213707		Folmer et al 1994
Ephedrus brevis	S12/879	Russia		light trap	+		LCO1490/Pr2Rd, Aph3/HCO2198 Mitrović and Tomanović 2018
Ephedrus helleni					KP983836
Ephedrus helleni					JN620617
Ephedrus validus						Z83662
Ephedrus lacertosus					KR889551
Ephedrus lacertosus						KP984206
Ephedrus persicae						Z83663
Ephedrus dysaphidis	2804s13	Serbia	Malus domestica	Dysaphis plantaginea	+		Folmer et al 1994
Ephedrus plagiator						KP984110
Venturia cansecens					FJ478176
