# Supplementary material for: Phylogenetic relationships and subgeneric classification of European Ephedrus species (Hymenoptera, Braconidae, Aphidiinae)
Source: Zookeys. 2019 Oct 7;878:1–22. doi: 10.3897/zookeys.878.38408 (PMC6791897; doi:10.3897/zookeys.878.38408)
Supplement: Supplementary material 2 [file zookeys-878-001-s002.xls]

## Sheet: COI molecular distances
		1	2	3	4	5	6	7	8	9	10	11	12	13	14	15	16	17	18	19	20	21	22	23	24	25	26	27	28	29	30	31	32	33	34	35	36	37	38	39	40	41	42	43	44	45	46	47	48
1	E_dysaphidis_2804S13_Malus_Dysaphis
2	E_plagiator_S11_750_Sanicula/_Hyadaphis	0.0447307
3	E_plagiator_S11_750_1_Sanicula/Hyadaphis	0.046665	0.0018116
4	E_plagiator_Hr15_43_Anthriscus/Hyadaphis	0.0505115	0.00544467	0.00362649
5	E_plagiator_Sanicula_Hyadaphis	0.0408964	0.00362566	0.00544716	0.00909681
6	E_plagiator_A15_9_Chenopodium/Aphis	0.0466281	0.0295248	0.027638	0.0313939	0.0295133
7	Epherdus_blattnyi_	0.0427967	0.0295071	0.0313939	0.0351711	0.0257539	0.00726949
8	E_plagiator_S14_180_Galium/Linosiphon	0.0408819	0.0276301	0.0295133	0.0332799	0.0238856	0.00727531	0.00362566
9	E_plagiator_S11_274_Tamarix/Brachyunguis_	0.0427903	0.0295133	0.0314037	0.0351774	0.0257583	0.00727531	0.00362566	0.00362978
10	E_plagiator_Be15_73_1_Malus/Rhopalosiphum	0.0408819	0.0276301	0.0295133	0.0332799	0.0238856	0.00544716	0.00181078	0.0018116	0.0018116
11	E_plagiator_Be15_65_Prunus/Rhopalosiphum	0.0427967	0.0295071	0.0313939	0.0351711	0.0257539	0.00726949	0.00362649	0.00362566	0.00362566	0.00181078
12	E_plagiator_Be14_502_1_Poa/Sitobion	0.0427967	0.0257583	0.027638	0.0313939	0.0257539	0.00362978	0.00362649	0.00362566	0.00362566	0.00181078	0.00362649
13	E_plagiator_A15_14_Dactylis/Sitobion	0.0447087	0.027638	0.0257583	0.0295071	0.0276301	0.0018116	0.00544467	0.00544716	0.00544716	0.00362566	0.00544467	0.0018116
14	E_niger_S11_115_Latyrus/Megoura	0.056323	0.0602207	0.0621854	0.0661224	0.0563116	0.0504891	0.0466281	0.044706	0.046629	0.044706	0.0466281	0.0466281	0.0485549
15	E_niger_S11_09_Artemisia/Macrosiphoniella	0.0504976	0.0504892	0.0524234	0.0563145	0.0466328	0.0447087	0.0408773	0.0389698	0.0408782	0.0389698	0.0408773	0.0408773	0.0427893	0.00910099
16	E_plagiator_S11_162_1_Chrisantemum/Macrosiphoniella	0.0602284	0.0602255	0.062194	0.0661273	0.0563145	0.0543962	0.0504975	0.0485698	0.0505115	0.0485698	0.0504975	0.0504975	0.0524431	0.00911018	0.0109317
17	E_niger_S11_368_Centaurea/Uroleucon	0.0524281	0.0524234	0.0543651	0.0582638	0.0485558	0.0466355	0.0427893	0.0408782	0.0427939	0.0408782	0.0427893	0.0427893	0.0447087	0.00726949	0.0018116	0.0127733
18	E_niger_Mn10-9_Cirsium/Uroleucon	0.0582638	0.0582647	0.0602255	0.064151	0.0543651	0.0524431	0.044717	0.0466355	0.0485698	0.0466355	0.0485596	0.0485596	0.0504975	0.0127733	0.00727531	0.0109292	0.00911018
19	E_niger_SRB_2014_03_039_Centaurea/Uroleucon	0.0582686	0.0641578	0.066138	0.0700907	0.0602255	0.0543802	0.0543802	0.0524431	0.0543962	0.0524431	0.0543802	0.0543802	0.0563372	0.0183605	0.0127843	0.0127733	0.0146361	0.016477
20	E_niger_Sl10_12_Limonium/Staticobium	0.0524281	0.0543651	0.0563145	0.0602207	0.0504863	0.0485698	0.0447087	0.0427939	0.044717	0.0427939	0.0447087	0.0447087	0.0466355	0.0127843	0.00362978	0.0109317	0.0054546	0.0109518	0.00910099
21	E_plagiator_-E-4LCO_Ligustrum	0	0.0447307	0.046665	0.0505115	0.0408964	0.0466281	0.0427967	0.0408819	0.0427903	0.0408819	0.0427967	0.0427967	0.0447087	0.056323	0.0504976	0.0602284	0.0524281	0.0582638	0.0582686	0.0524281
22	E_cerasicola_Prunus/Myzus	0.00362649	0.0485698	0.0505115	0.0543802	0.044717	0.0504892	0.046643	0.0447171	0.0466328	0.0447171	0.0427967	0.046643	0.0485624	0.060241	0.0543851	0.0641656	0.056323	0.0621854	0.0621941	0.056323	0.00362649
23	E_cerasicola EphPyr2	0.0164643	0.0583548	0.060335	0.0642425	0.0544449	0.0563145	0.0563145	0.0543699	0.056323	0.0543699	0.0563145	0.0563145	0.0582714	0.0700838	0.064151	0.0740669	0.0661273	0.0720867	0.0661234	0.064151	0.0164643	0.0201646
24	E_helleni_KP983836	0.0780669	0.0780882	0.0800882	0.0841329	0.0740909	0.0881733	0.0841329	0.0821074	0.0841195	0.0821074	0.0841329	0.0841329	0.086149	0.0821074	0.0740909	0.086149	0.0740909	0.0820962	0.0881681	0.078075	0.0780669	0.0820911	0.0943032
25	E_helleni_Hr15_68_Salix/Cavariella_Chaitophorus	0.080076	0.0801034	0.0821074	0.0861645	0.0760961	0.0902131	0.0861645	0.0841329	0.086149	0.0841329	0.0861645	0.0861645	0.0881847	0.0841329	0.0760961	0.0881847	0.0760961	0.0841195	0.0902058	0.0800882	0.080076	0.0841123	0.0922591	0.00362566
26	E_helleni_Hr15_7_Salix/Cavariella	0.0841123	0.0821074	0.0841195	0.0881847	0.0801248	0.0922498	0.0902466	0.0882024	0.0902267	0.0882024	0.0902466	0.0881847	0.0902131	0.0882024	0.0801248	0.092275	0.0801248	0.0881847	0.0943	0.0841329	0.0841123	0.0881733	0.100473	0.00726866	0.00727283
27	E_helleni_A15_15_Pastinaca/Cavariella	0.0820911	0.0780882	0.0800882	0.0841329	0.0781074	0.0881733	0.0882024	0.0861645	0.0881847	0.0861645	0.0882024	0.0841329	0.086149	0.0861645	0.0781074	0.0902267	0.0781074	0.086149	0.0922498	0.0821074	0.0820911	0.0861397	0.09841	0.00544467	0.00544716	0.00726866
28	E_helleni_Hr15_3_Salix/Chaitophorus	0.080076	0.078075	0.080079	0.0841195	0.0760961	0.0881681	0.0861645	0.0841329	0.086149	0.0841329	0.0861645	0.0841195	0.0861397	0.0841329	0.0760961	0.0881847	0.0760961	0.0841195	0.0902058	0.0800882	0.080076	0.0841123	0.0963534	0.00362566	0.00362649	0.00362649	0.00362566
29	E_brevis_s12/879	0.167523	0.147475	0.149658	0.154109	0.145266	0.156492	0.149836	0.154247	0.154247	0.152069	0.154309	0.154309	0.156492	0.190628	0.181396	0.195288	0.181396	0.181338	0.192927	0.183663	0.167523	0.172079	0.176573	0.169797	0.172079	0.176668	0.174369	0.172079
30	E_lacertosus_KR889551	0.0861366	0.104621	0.1067	0.110884	0.100477	0.100489	0.0943116	0.0943296	0.0963704	0.0943296	0.0963907	0.0963907	0.0984356	0.108811	0.102565	0.112999	0.104631	0.108788	0.112986	0.102565	0.0861366	0.0902058	0.100494	0.0841195	0.086149	0.0902267	0.0881847	0.086149	0.183501
31	E_lacertosus_E9_Filipendula/Macrosphium	0.0861643	0.102548	0.104631	0.108793	0.09841	0.0963704	0.0882024	0.0902466	0.092275	0.0902466	0.0922971	0.0922971	0.0943296	0.108797	0.102551	0.112986	0.104621	0.106701	0.115086	0.104621	0.0861643	0.0902214	0.100514	0.0881691	0.0881681	0.0942948	0.0922466	0.0902048	0.174369	0.0258582
32	E_lacertosus_S12_851_Rubus/Macrosiphum	0.0922965	0.110911	0.113025	0.117227	0.106723	0.104621	0.0963566	0.0984196	0.100477	0.0984196	0.100489	0.100489	0.102551	0.115087	0.108789	0.119314	0.110881	0.11299	0.121443	0.110881	0.0922965	0.0963829	0.10677	0.100514	0.100494	0.106723	0.104647	0.102578	0.178935	0.0353701	0.0128002
33	E_lacertosus_S12_818_Rubus/Macrosiphum	0.0861397	0.104618	0.106701	0.110881	0.100472	0.0984581	0.0922971	0.0923256	0.094354	0.0923256	0.0943848	0.0943848	0.0964173	0.108832	0.102585	0.113018	0.104647	0.108789	0.112999	0.102585	0.0861397	0.0902048	0.0984354	0.0942958	0.0942948	0.100472	0.0984068	0.0963482	0.172117	0.0239678	0.00910099	0.0109518
34	E_lacertosus_Hr15_25_Rubus/Amphorophora	0.0861645	0.10467	0.106736	0.110934	0.100532	0.0984581	0.0902728	0.0923256	0.094354	0.0923256	0.0943848	0.0943848	0.0964173	0.108832	0.102585	0.113018	0.104647	0.102565	0.112999	0.102585	0.0861645	0.0902466	0.100472	0.0841329	0.0861645	0.0902466	0.0882024	0.0861645	0.174581	0.0258582	0.0352887	0.0372536	0.0296229
35	E_lacertosus_S12_855_Rubus/Macrosiphum	0.0841164	0.102542	0.104621	0.108788	0.0984068	0.0963907	0.0923256	0.0902728	0.0922971	0.0902728	0.0923256	0.0923256	0.094354	0.106736	0.100507	0.110911	0.102565	0.108797	0.110894	0.100507	0.0841164	0.0881691	0.0963829	0.0922498	0.0922466	0.0984068	0.0963482	0.0942958	0.172163	0.0258278	0.00909681	0.0109392	0.00181078	0.0295906
36	E_validus_EVL5	0.078072	0.0861397	0.0881681	0.0922498	0.0820962	0.094354	0.0862143	0.0882567	0.0902728	0.0882567	0.0903054	0.0903054	0.0923256	0.0943296	0.0861863	0.0984356	0.0861863	0.0861645	0.100477	0.0902267	0.078072	0.0820921	0.0943168	0.0740669	0.0760679	0.0800882	0.078075	0.0760679	0.158888	0.0861857	0.078123	0.0841976	0.0801032	0.078075	0.0800881
37	E_validus_EVL2	0.0760639	0.0841195	0.0861397	0.0902131	0.0800882	0.0923256	0.0842103	0.0862486	0.0882567	0.0862486	0.0882933	0.0882933	0.0903054	0.0922971	0.0841782	0.0963907	0.0841782	0.0841524	0.0984196	0.0882024	0.0760639	0.080076	0.0922591	0.0720788	0.0740759	0.0780882	0.076079	0.0740759	0.161076	0.0882349	0.0801514	0.0862468	0.0821316	0.080079	0.0821124	0.0018116
38	E_validus EVL	0.0760629	0.0820962	0.0841123	0.0881733	0.078075	0.0902728	0.0821782	0.0842103	0.0862143	0.0842103	0.0862486	0.0862486	0.0882567	0.092275	0.0841524	0.0963704	0.0841524	0.0841329	0.09841	0.0881847	0.0760629	0.080079	0.0922498	0.0720918	0.0740909	0.0781074	0.0760961	0.0740909	0.167763	0.0882093	0.0862468	0.0923989	0.0882349	0.0800882	0.0882093	0.00727531	0.00544716
39	E_koponeni	0.056323	0.0427893	0.0447087	0.0485549	0.0427939	0.0408846	0.0351774	0.0332772	0.0370723	0.0351711	0.0370678	0.0370678	0.0389725	0.0680997	0.0621825	0.0740669	0.064151	0.066138	0.0760839	0.0661273	0.056323	0.0602255	0.0701465	0.102551	0.104631	0.108811	0.106718	0.104631	0.158633	0.112986	0.11299	0.121475	0.112981	0.112999	0.115087	0.0943296	0.0922971	0.0902466
40	E_prociphili_E5_Prociphilus	0.0524431	0.046665	0.0486067	0.0524608	0.0428195	0.0370822	0.0295133	0.0295071	0.0332879	0.0313939	0.0332799	0.0332799	0.0351774	0.064151	0.0582647	0.0700907	0.0602255	0.0622084	0.0721034	0.062194	0.0524431	0.056323	0.0662047	0.09841	0.100477	0.104631	0.102551	0.100477	0.154077	0.115087	0.108788	0.112982	0.112981	0.112999	0.112986	0.0922971	0.0902728	0.0842103	0.023941
41	E_laevicollis_R16_23_1_Rosa_sp	0.0524608	0.0543962	0.056357	0.0602523	0.0524309	0.0543699	0.0524281	0.0504892	0.0524234	0.0504892	0.0524281	0.0504863	0.0524243	0.0760629	0.0661302	0.0740639	0.0681026	0.0740639	0.0780669	0.0681026	0.0524608	0.0563372	0.0701767	0.0881733	0.0902131	0.0902131	0.0902058	0.0861397	0.176632	0.09841	0.102548	0.108805	0.102543	0.0943296	0.100472	0.0902048	0.0881681	0.0861366	0.0760709	0.0760709
42	E_nacheri_Be15_429_Chenopodium/Hayhurstia	0.0524431	0.046665	0.0486067	0.0524608	0.0428195	0.0389942	0.0351774	0.0313939	0.035189	0.0332879	0.0351774	0.0351774	0.0370822	0.0681114	0.062194	0.0740907	0.0641703	0.066138	0.0761276	0.0661545	0.0524431	0.056323	0.0662047	0.09841	0.100477	0.104631	0.102551	0.100477	0.154147	0.11721	0.112981	0.117197	0.115095	0.110964	0.112986	0.0943848	0.0923605	0.0862893	0.0295634	0.0127843	0.078083
43	E_plagiator_Be14_446_Senecio/Brachycaudus	0.0505115	0.04475	0.0466879	0.050531	0.0409136	0.0370974	0.0332879	0.0295133	0.0333012	0.0314037	0.0332879	0.0332879	0.035189	0.066138	0.0602361	0.0721034	0.0622084	0.0641703	0.0741381	0.0641886	0.0505115	0.0543802	0.0642425	0.0963492	0.09841	0.102551	0.100477	0.09841	0.151916	0.115095	0.110881	0.115086	0.112986	0.108859	0.110884	0.0923256	0.0903054	0.0842486	0.027693	0.0109518	0.0760839	0.00181078
44	E.chaitophoriSER_EC_Populus/Chaitophorus	0.197489	0.199816	0.202174	0.206931	0.197456	0.197468	0.190442	0.190463	0.192783	0.192783	0.195132	0.195132	0.197468	0.20931	0.204548	0.21895	0.204548	0.209357	0.218972	0.209333	0.197489	0.202229	0.209322	0.206953	0.209333	0.211708	0.211721	0.209333	0.197468	0.197489	0.195148	0.199864	0.197468	0.20218	0.197456	0.188099	0.188099	0.18578	0.195114	0.192761	0.233603	0.197456	0.195104
45	E_persicae_-E-1LCO_Tamarix/Brachyunguis	0.214106	0.214136	0.216564	0.221389	0.211742	0.211721	0.204561	0.204548	0.206935	0.206935	0.209317	0.209317	0.211721	0.214106	0.20931	0.221389	0.20931	0.214136	0.223815	0.214118	0.214106	0.218937	0.226237	0.226392	0.228825	0.231223	0.231266	0.228825	0.2142	0.204649	0.199899	0.207058	0.202219	0.209357	0.202195	0.202195	0.204582	0.207015	0.209333	0.211742	0.238609	0.221417	0.219003	0.0526326
46	E_persicae_-E-2LCO_Tamarix/Brachyunguis	0.216516	0.221454	0.223917	0.228779	0.219042	0.214136	0.206953	0.206935	0.209333	0.209333	0.211721	0.211721	0.214136	0.216516	0.211708	0.22384	0.211708	0.216564	0.226272	0.216539	0.216516	0.221359	0.228694	0.22888	0.231318	0.233717	0.233766	0.231318	0.216639	0.207058	0.202291	0.20948	0.204611	0.211772	0.204582	0.204582	0.20698	0.20943	0.211742	0.214164	0.241122	0.223874	0.221454	0.0585851	0.0054546
47	E_persicae_S11_670_Robinia/Aphis	0.204561	0.214129	0.216528	0.221382	0.211721	0.211813	0.204651	0.204698	0.207045	0.207045	0.209448	0.209448	0.211813	0.219004	0.214154	0.228706	0.214154	0.216528	0.228689	0.21895	0.204561	0.20934	0.216517	0.199864	0.202219	0.202219	0.204582	0.202219	0.197489	0.190442	0.18812	0.195148	0.19043	0.18811	0.190426	0.181188	0.183481	0.1858	0.202174	0.209311	0.231151	0.211721	0.209322	0.0622544	0.0584302	0.0604183
48	E_persicae_S11/662_Parietaria/Aphis	0.204561	0.214129	0.216528	0.221382	0.211721	0.211813	0.204651	0.204698	0.207045	0.207045	0.209448	0.209448	0.211813	0.219004	0.214154	0.228706	0.214154	0.216528	0.228689	0.21895	0.204561	0.20934	0.216517	0.199864	0.202219	0.202219	0.204582	0.202219	0.195125	0.190442	0.18812	0.195148	0.19043	0.18811	0.190426	0.181188	0.183481	0.1858	0.202174	0.209311	0.231151	0.211721	0.209322	0.0602742	0.0604183	0.0624143	0.0018116
49	E_persicae_S11_218_Nerium/Aphis	0.204561	0.214129	0.216528	0.221382	0.211721	0.211813	0.204651	0.204698	0.207045	0.207045	0.209448	0.209448	0.211813	0.221407	0.216547	0.231151	0.216547	0.218937	0.23114	0.221366	0.204561	0.20934	0.216517	0.202251	0.204611	0.204611	0.20698	0.204611	0.197489	0.192789	0.190462	0.197518	0.192772	0.19043	0.192762	0.183481	0.185785	0.18811	0.202174	0.209311	0.231151	0.211721	0.209322	0.0642425	0.0604183	0.0624143	0.0018116	0.00362978
50	E_persicae_Mn10-51_Punica/Aphis	0.204548	0.20934	0.211721	0.216547	0.206946	0.211773	0.202265	0.202309	0.204651	0.204651	0.207045	0.207045	0.209404	0.216574	0.211743	0.22625	0.211743	0.214113	0.228682	0.216528	0.204548	0.209322	0.218937	0.192789	0.195125	0.195125	0.197468	0.195125	0.197468	0.183469	0.183481	0.190462	0.18578	0.185785	0.185779	0.176604	0.178882	0.181188	0.197456	0.204548	0.228689	0.206946	0.204561	0.0602523	0.0564134	0.0583897	0.00544716	0.00727531
51	E_persicae_S11/177_Prunus/Myzus_Brachycaudus	0.202174	0.209368	0.211743	0.216574	0.206971	0.214188	0.207003	0.207045	0.209404	0.209404	0.211813	0.211813	0.214188	0.21423	0.209404	0.223851	0.209404	0.211743	0.223823	0.214154	0.202174	0.206931	0.214108	0.18812	0.190442	0.190442	0.192772	0.190442	0.195103	0.190442	0.192815	0.199899	0.195125	0.1858	0.19511	0.176584	0.178867	0.183469	0.202174	0.209311	0.221382	0.211721	0.209322	0.0622084	0.0583548	0.060335	0.0296229	0.0315313
52	E_persicae_S14_142_Malus/Dysaphis	0.206925	0.209368	0.211743	0.216574	0.206971	0.218973	0.211743	0.211773	0.214154	0.214154	0.216574	0.216574	0.218973	0.219004	0.209404	0.223851	0.209404	0.211743	0.223823	0.214154	0.206925	0.211704	0.21895	0.18812	0.190442	0.190442	0.192772	0.190442	0.195103	0.195148	0.197555	0.204695	0.199864	0.19043	0.199838	0.176584	0.178867	0.183469	0.206925	0.214108	0.221382	0.216517	0.214106	0.0641886	0.060335	0.0623231	0.0315313	0.033447
53	E_persicae_Be15_28_Prunus/Myzus	0.202173	0.204612	0.206971	0.211773	0.202229	0.214154	0.206971	0.207003	0.209368	0.209368	0.211773	0.211773	0.214154	0.214188	0.209368	0.223823	0.209368	0.214113	0.223804	0.214129	0.202173	0.206923	0.214118	0.188143	0.190462	0.190462	0.192789	0.190462	0.19511	0.185832	0.188213	0.190623	0.185865	0.178862	0.185832	0.178861	0.18116	0.18578	0.206923	0.20931	0.221366	0.214106	0.211704	0.0681114	0.0642127	0.0702128	0.0428984	0.0448402
54	E_persicae_Epe1puc_Malus/Dysaphis	0.204548	0.206971	0.20934	0.214154	0.204582	0.216547	0.20934	0.209368	0.211743	0.211743	0.214154	0.214154	0.216547	0.216574	0.211743	0.22625	0.211743	0.211721	0.226237	0.216528	0.204548	0.20931	0.216539	0.190491	0.192815	0.192815	0.195148	0.192815	0.19511	0.192815	0.195219	0.202339	0.197518	0.185785	0.197489	0.176573	0.178861	0.183465	0.206923	0.211708	0.223793	0.211708	0.209311	0.0582838	0.0544449	0.0603739	0.0314953	0.0334074
55	E_persicae_S14139_1_Prunus/Myzus	0.206935	0.204612	0.206971	0.211773	0.202229	0.21895	0.211721	0.211743	0.214129	0.214129	0.216547	0.216547	0.21895	0.218973	0.209368	0.223823	0.209368	0.20934	0.223804	0.214129	0.206935	0.211708	0.218972	0.188143	0.190462	0.190462	0.192789	0.190462	0.192762	0.195179	0.1976	0.204749	0.199899	0.1881	0.199864	0.174295	0.176573	0.181161	0.20931	0.214118	0.221366	0.214106	0.211704	0.0622286	0.0583897	0.0643659	0.0353268	0.0372536
56	E_persicae_Be15_29_Prunus/Brachycaudus	0.202174	0.204651	0.207003	0.211813	0.202265	0.214188	0.207003	0.207045	0.209404	0.209404	0.211813	0.211813	0.214188	0.219004	0.209404	0.223851	0.209404	0.214129	0.223823	0.214154	0.202174	0.206931	0.214108	0.185789	0.188106	0.188106	0.19043	0.188106	0.19043	0.195148	0.195179	0.1976	0.192815	0.188099	0.192789	0.174312	0.176584	0.18117	0.206931	0.209311	0.221382	0.214113	0.211708	0.0622084	0.0583548	0.0643191	0.0372117	0.0391422
57	E_persicae_JF730312.1	0.209322	0.211773	0.214154	0.219004	0.209368	0.21423	0.207045	0.207096	0.209448	0.209448	0.211861	0.211861	0.21423	0.219044	0.214188	0.228732	0.214188	0.216547	0.228706	0.218973	0.209322	0.214129	0.221359	0.192762	0.195103	0.195103	0.197452	0.195103	0.183481	0.192772	0.188106	0.195125	0.190426	0.190442	0.19043	0.176668	0.178935	0.185823	0.202184	0.209322	0.233622	0.211743	0.20934	0.0582838	0.0583897	0.0603739	0.0202631	0.0221463
58	E_persicae_Be15_74_Prunus/Myzus	0.206925	0.209368	0.211743	0.216574	0.206971	0.218973	0.211743	0.211773	0.214154	0.214154	0.216574	0.216574	0.218973	0.223823	0.214154	0.228706	0.214154	0.214129	0.228689	0.21895	0.206925	0.211704	0.21895	0.18812	0.190442	0.190442	0.192772	0.190442	0.19043	0.197518	0.197555	0.199992	0.195179	0.185779	0.195148	0.174312	0.176584	0.18117	0.209311	0.214108	0.221382	0.214113	0.211708	0.0641886	0.060335	0.0663231	0.0372117	0.0391422
[truncated: 10 more columns]

## Sheet: Caption
Table. Estimates of Evolutionary Divergence between Sequences
The number of base substitutions per site from between sequences are shown. Analyses were conducted using the Kimura 2-parameter model [1]. The analysis involved 58 nucleotide sequences. Codon positions included were 1st+2nd+3rd+Noncoding. All positions containing gaps and missing data were eliminated. There were a total of 553 positions in the final dataset. Evolutionary analyses were conducted …
1. Kimura M. (1980). A simple method for estimating evolutionary rate of base substitutions through comparative studies of nucleotide sequences. Journal of Molecular Evolution 16:111-120.
2. Tamura K., Stecher G., Peterson D., Filipski A., and Kumar S. (2013). MEGA6: Molecular Evolutionary Genetics Analysis version 6.0. Molecular Biology and Evolution30: 2725-2729.
Disclaimer: Although utmost care has been taken to ensure the correctness of the caption, the caption text is provided "as is" without any warranty of any kind. Authors advise the user to carefully check the caption prior to its use for any purpose and report any errors or problems to the authors immediately (www.megasoftware.net). In no event shall the authors and their employers be liable for a…

## Sheet: Ef1alpha molecular distance
		1	2	3	4	5	6	7	8	9	10	11	12	13
1	E_lacertosus KP984206
2	E_plagiator KP984110	0.0670168
3	E_validus Z83662	0.0544905	0.0798122
4	E_persicae Z83663	0.0827031	0.0960729	0.074979
5	E_niger s11/368	0.0621248	0.0302339	0.0671174	0.0933702
6	E_helleni Hr15/7	0.0424133	0.0622299	0.0373673	0.0672269	0.0498392
7	Ephedrus sp. nov. S11/750	0.0645664	0.0114723	0.0825621	0.0989836	0.0278845	0.0649013
8	E_lacertosus s12/818	0.00455972	0.0643868	0.0544216	0.0799374	0.0595031	0.0423411	0.0619406
9	E_plagiator Be15/73_1	0.0695743	0.00227791	0.08243	0.0987903	0.032632	0.064781	0.0137979	0.0669249
10	E_laevicollis R16/23_2	0.0571666	0.0302768	0.0646693	0.0881723	0.0184817	0.044963	0.0279298	0.054568	0.0326807
11	E_persicae Be14/3	0.0696815	0.0903667	0.0878531	0.0397886	0.0877071	0.074979	0.0932008	0.072145	0.0930405	0.0878531
12	E_prociphili E5	0.074729	0.0068651	0.0877071	0.10427	0.032632	0.0699224	0.0137979	0.07204	0.00917457	0.0375233	0.0984314
13	E_cerasicola EphPyr2	0.0496665	0.0278845	0.0570742	0.0802146	0.0114723	0.0375919	0.0303279	0.0471237	0.0302768	0.0068651	0.0799374	0.0350961
14	E_nacheri Be14/446	0.077208	0.00915745	0.0902228	0.106826	0.0349955	0.0723816	0.0161089	0.0745147	0.0114723	0.0398961	0.100976	0.0114723	0.037463

## Sheet: EF1alpha caption
Table. Estimates of Evolutionary Divergence between Sequences
The number of base substitutions per site from between sequences are shown. Analyses were conducted using the Kimura 2-parameter model [1]. The analysis involved 14 nucleotide sequences. Codon positions included were 1st+2nd+3rd+Noncoding. All positions containing gaps and missing data were eliminated. There were a total of 440 positions in the final dataset. Evolutionary analyses were conducted …
1. Kimura M. (1980). A simple method for estimating evolutionary rate of base substitutions through comparative studies of nucleotide sequences. Journal of Molecular Evolution 16:111-120.
2. Tamura K., Stecher G., Peterson D., Filipski A., and Kumar S. (2013). MEGA6: Molecular Evolutionary Genetics Analysis version 6.0. Molecular Biology and Evolution30: 2725-2729.
Disclaimer: Although utmost care has been taken to ensure the correctness of the caption, the caption text is provided "as is" without any warranty of any kind. Authors advise the user to carefully check the caption prior to its use for any purpose and report any errors or problems to the authors immediately (www.megasoftware.net). In no event shall the authors and their employers be liable for a…
